# Supplementary material for: Modulating CCTG repeat expansion toxicity in DM2 Drosophila model through TDP1 inhibition
Source: EMBO Mol Med. 2025 Mar 25;17(5):967–92. doi: 10.1038/s44321-025-00217-3 (PMC12081759; doi:10.1038/s44321-025-00217-3)
Supplement: Supplementary file 1 — Table EV1 [file 44321_2025_217_MOESM1_ESM.xlsx]

## Sheet: Table EV1
Target information of the 31 screened compounds
Compound name	Target	Interaction
climbazole	TDP1	Inhibitor
pentamidine isethionate	TDP1	Inhibitor
benzydamine hydrochloride	TDP1	Inhibitor
betulinic acid	TDP1	Inhibitor
deoxysappanone b 7,4'-dimethyl ether	TDP1	Inhibitor
tranilast	THRB	Inhibitor
adapalene	THRB	Inhibitor
pentamidine isethionate	THRB	Inhibitor
benzydamine hydrochloride	THRB	Inhibitor
glycocholic acid	THRB	Agonist
atorvastatin calcium	NR3C1	Inhibitor
adapalene	NR3C1	Inhibitor
pentamidine isethionate	NR3C1	Inhibitor
atorvastatin calcium	RORC	Inhibitor
pentamidine isethionate	RORC	Inhibitor
3,4'-dihydroxyflavone	RORC	Inhibitor
tranilast	ESR1	Inhibitor
adapalene	ESR1	Inhibitor
pentamidine isethionate	ESR1	Inhibitor
paromomycin sulfate	ESR1	Agonist
fosfomycin calcium	ESR1	Agonist
glycocholic acid	ESR1	Agonist
adapalene	PPARG	Inhibitor
bezafibrate	PPARG	Agonist
4-hydroxychalcone	NFKB1	Inhibitor
betulinic acid	NFKB1	Inhibitor
tranilast	NFKB1	Inhibitor
dantrolene sodium	RyR1	Inhibitor
nizatidine	ACHE	Inhibitor
betulinic acid	DDIT3	Inhibitor
colistin sulfate	not clear
aztreonam	not clear
cefuroxime axetil	not clear
netilmicin sulfate	not clear
moroxydine hydrochloride	not clear
paromomycin sulfate	not clear
tilmicosin	not clear
4-hydroxychalcone	not clear
bisabolol	not clear
betulinic acid	not clear
amylene hydrate	not clear
oxiniacic acid	not clear
4-acetoxyphenol	not clear
deoxykhivorin	not clear
7-deacetoxy-7-oxokhivorin	not clear
sarsasapogenin	not clear
erythrose	not clear
haematommic acid	not clear
