# Supplementary material for: Modulating CCTG repeat expansion toxicity in DM2 Drosophila model through TDP1 inhibition
Source: EMBO Mol Med. 2025 Mar 25;17(5):967–92. doi: 10.1038/s44321-025-00217-3 (PMC12081759; doi:10.1038/s44321-025-00217-3)
Supplement: Supplementary file 2 — Table EV2 [file 44321_2025_217_MOESM2_ESM.xlsx]

## Sheet: Table EV2
Top 20 compounds docked at TDP1 protein residues 263 and 493
NO.	Compound name	Docking score
		263 site	493 site
1	Eltrombopag	-11.1	-11.1
2	Lifitegrast	-11	-11
3	Lanifibranor	-10.9	-10.9
4	Balsalazide	-10.6	-10.5
5	Ciprofibrate	-10.7	-10.2
6	Agarotetrol	-11.2	-9.5
7	T-5224	-10.6	-10.1
8	Lawsone	-10.2	-10.4
9	4-Methylesculetin	-10.3	-10.1
10	SPI-112	-10.4	-9.8
11	Osthole	-10.1	-10.1
12	Verdiperstat	-10.1	-10.1
13	Proanthocyanidins	-10.1	-10
14	D-(+)-Cellobiose	-10.1	-9.8
15	D-(+)-Melezitose	-10.1	-9.8
16	Cephalexin	-10.3	-9.5
17	Phosphorylethanolamine	-9.7	-10.1
18	Gastrodenol	-9.9	-9.9
19	Carboplatin	-10.3	-9.4
20	Myriocin	-10.1	-9.5
