# Supplementary material for: Modulating CCTG repeat expansion toxicity in DM2 Drosophila model through TDP1 inhibition
Source: EMBO Mol Med. 2025 Mar 25;17(5):967–92. doi: 10.1038/s44321-025-00217-3 (PMC12081759; doi:10.1038/s44321-025-00217-3)
Supplement: Supplementary file 3 — Table EV3 [file 44321_2025_217_MOESM3_ESM.xlsx]

## Sheet: Table EV3
Primer	Sequence (5`-3`)
(CCTG)720-F	TAGCGAGCGCCGGAGTATAA
(CCTG)720-R	AGGTTCCTTCACAAAGATCCTCT
dSTR1-F	AACACTGCCGAACAATGCAC
dSTR1-R	AATCGCCAACCCTGCACATA
dSTR2-F	CATCTTTAAACATCGACGGAGCC
dSTR2-R	TGTTTTCTACCGACTCGCCC
Zasp52-F	CGCTCCGAGGTTCTGAAGTT
Zasp52-R	TCCTTGATGCGCACGAAAAC
Fhos-F	GGCGGCCAATGGAATCTTTG
Fhos-R	TCCCTTGCTCTTGCTCTTGG
DM1-F	GTTGGAAGACTGAGTGCCCG
DM1-R	CCTGGCCGAAAGAAAGAAATG
pcDNA-F	GCAGTACATCAATGGGCGTG
pcDNA-R	CTAGAAGGCACAGTCGAGGC
Probe	Sequence (5`-3`)
DNA sensor	FAM-AAAGCAGGCTTCAACGCAACTGTGAAGA TCGCTTGGGTGCGTTGAAGCCTGCTTT-BHQ1
Cy3-(CAGG)5-Cy3	Cy3-CAGGCAGGCAGGCAGGCAGG-Cy3
siRNA	Sequence (5`-3`)
TDP1 siRNA	GACCATATCTAGTAGTGAT
