# Supplementary material for: Modulating CCTG repeat expansion toxicity in DM2 Drosophila model through TDP1 inhibition
Source: EMBO Mol Med. 2025 Mar 25;17(5):967–92. doi: 10.1038/s44321-025-00217-3 (PMC12081759; doi:10.1038/s44321-025-00217-3)
Supplement: Supplementary file 6 — Movie EV1 [file 44321_2025_217_MOESM6_ESM.zip]

Archive with 3 entries (2 files):
- movie EV1/Movie EV1.avi
- movie EV1/legend.docx
- movie EV1/
