# Supplementary material for: Modulating CCTG repeat expansion toxicity in DM2 Drosophila model through TDP1 inhibition
Source: EMBO Mol Med. 2025 Mar 25;17(5):967–92. doi: 10.1038/s44321-025-00217-3 (PMC12081759; doi:10.1038/s44321-025-00217-3)
Supplement: Supplementary file 7 — Source data Fig. 1 [file 44321_2025_217_MOESM7_ESM.zip]

Archive with 5 entries (2 files):
- figure 1/F1 A/
- figure 1/F1 A/primary screening.xlsx
- figure 1/F1 B/
- figure 1/F1 B/secondary screening.xlsx
- figure 1/
