# Supplementary material for: Modulating CCTG repeat expansion toxicity in DM2 Drosophila model through TDP1 inhibition
Source: EMBO Mol Med. 2025 Mar 25;17(5):967–92. doi: 10.1038/s44321-025-00217-3 (PMC12081759; doi:10.1038/s44321-025-00217-3)
Supplement: Supplementary file 7 — Source data Fig. 1 [file 44321_2025_217_MOESM7_ESM.zip › figure 1/F1 A/primary screening.xlsx]

## Sheet: sheet1
Pos. of compound	Number of Files (1)	Number of Files (2)	Number of Files (3)	Average Mean
P7-E2	50	36	23	36.3333
P19-G9	25	27	53	35
P7-F7	27	40	27	31.3333
P8-F9	26	32	35	31
P17-D7	37	38	9	28
P7-F11	19	22	41	27.3333
P17-G7	35	16	30	27
P15-B3	20	17	44	27
P14-F9	22	18	41	27
P14-C9	31	35	9	25
P10-C6	34	21	20	25
P26-C5	18	20	34	24
P15-G9	23	17	29	23
P28-H3	21	24	23	22.6667
P29-G6	22	22	24	22.6667
P15-A7	23	23	17	21
P11-C5	14	29	20	21
P9-G3	29	14	19	20.6667
P24-G10	17	15	29	20.3333
P25-G11	27	22	12	20.3333
P30-A5	17	22	22	20.3333
P14-C7	20	20	20	20
P19-C5	14	22	24	20
P9-C10	28	13	19	20
P12-B3	24	15	20	19.6667
P9-B3	15	27	17	19.6667
P14-C4	19	19	21	19.6667
P15-B4	16	16	27	19.6667
P12-B10	15	23	20	19.3333
P9-D6	14	17	25	18.6667
P7-H4	14	18	24	18.6667
P23-G11	12	17	25	18
P12-A8	23	24	6	17.6667
P29-H6	21	20	12	17.6667
P24-G3	19	19	15	17.6667
P16-B11	14	23	15	17.3333
P28-C2	24	13	15	17.3333
P18-H9	12	20	20	17.3333
P12-G4	21	17	14	17.3333
P19-G2	17	10	24	17
P7-F6	13	12	26	17
P13-E4	13	21	17	17
P15-C6	20	18	13	17
P17-B2	17	19	15	17
P19-F4	22	23	6	17
P23-H3	23	16	12	17
P24-G2	13	20	18	17
P16-C9	15	12	23	16.6667
P19-E7	10	13	27	16.6667
P8-G5	17	10	23	16.6667
P10-B3	12	23	15	16.6667
P25-H4	10	21	19	16.6667
P15-C2	17	17	15	16.3333
P27-C8	15	10	24	16.3333
P13-F9	11	17	21	16.3333
P8-E11	14	21	13	16
P12-C6	13	19	16	16
P24-E6	11	20	17	16
P13-B7	20	21	6	15.6667
P23-G2	11	18	18	15.6667
P29-H2	15	15	17	15.6667
P12-H10	20	10	16	15.3333
P14-A7	15	9	22	15.3333
P13-F3	18	18	10	15.3333
P19-G5	18	18	10	15.3333
P18-H5	21	9	15	15
P14-D5	15	13	17	15
P15-D10	13	20	12	15
P24-F10	12	10	23	15
P26-F2	15	21	8	14.6667
P14-E6	18	17	9	14.6667
P20-D5	8	18	17	14.3333
P9-A3	18	17	8	14.3333
P10-B7	17	8	18	14.3333
P9-A4	19	16	7	14
P19-E6	16	9	16	13.6667
P11-D11	14	13	14	13.6667
P12-A3	20	20	1	13.6667
P9-G2	9	9	23	13.6667
P18-C8	16	12	12	13.3333
P16-F9	18	18	3	13
P13-E10	15	11	13	13
P10-E4	9	16	13	12.6667
P11-H4	8	7	22	12.3333
P7-G9	16	9	11	12
P14-C3	8	12	16	12
P8-G7	8	9	18	11.6667
P11-C2	8	17	10	11.6667
P6-G8	11	7	15	11
P25-G5	10	9	14	11
P24-D10	13	8	11	10.6667
P15-A6	11	11	9	10.3333
P17-C10	11	7	13	10.3333
P20-D7	10	13	8	10.3333
P15-D4	9	11	9	9.66667
P24-C4	14	13	2	9.66667
P25-B5	6	7	16	9.66667
P24-G9	7	5	16	9.33333
P23-A7	6	8	13	9
P15-A2	10	13	3	8.66667
P17-F10	10	7	7	8
P17-G8	4	4	14	7.33333
P15-H6	7	7	7	7
P17-E6	8	9	4	7
P6-H5	10	4	6	6.66667
P17-F7	9	5	6	6.66667
P13-F2	6	6	4	5.33333
P14-C2	7	3	6	5.33333
P17-F2	6	4	6	5.33333
P24-B11	6	4	6	5.33333
P20-F5	5	3	6	4.66667
P20-H5	5	6	2	4.33333
P15-B7	3	4	5	4
P13-D10	5	3	3	3.66667
P14-H6	2	4	5	3.66667
P24-C9	6	2	3	3.66667
P20-H9	2	2	6	3.33333
P13-F6	2	3	4	3
P13-B2	4	2	2	2.66667
P23-H9	2	3	3	2.66667
P6-E3	2	2	2	2
P15-E6	1	3	2	2
P17-G10	2	2	2	2
P6-H10	1	1	1	1
P6-F3	0	3	0	1
P6-H4	2	1	0	1
P6-G11	1	1	1	1
P14-B4	2	1	0	1
P14-B7	1	2	0	1
P14-C6	3	0	0	1
P15-D7	0	2	1	1
P15-D3	0	3	0	1
P15-C5	1	2	0	1
P17-C2	2	1	0	1
P17-A5	0	3	0	1
P19-B10	3	0	0	1
P19-G8	2	0	1	1
P20-A9	3	0	0	1
P20-B6	2	1	0	1
P20-B9	1	0	2	1
