# Supplementary material for: Modulating CCTG repeat expansion toxicity in DM2 Drosophila model through TDP1 inhibition
Source: EMBO Mol Med. 2025 Mar 25;17(5):967–92. doi: 10.1038/s44321-025-00217-3 (PMC12081759; doi:10.1038/s44321-025-00217-3)
Supplement: Supplementary file 7 — Source data Fig. 1 [file 44321_2025_217_MOESM7_ESM.zip › figure 1/F1 B/secondary screening.xlsx]

## Sheet: Sheet1
Pos of compounds（红色为靶向TDP1）	test (1)	test (2)	test (3)	fold change (1)	fold change (2)	fold change (3)	average mean (fold change)
P19-G9	43	32	51	2.15	2.13333	2.42857	2.2373
P17-D7	45	33	52	2.25	2.2	2.47619	2.30873
P15-B3	47	36	43	2.35	2.4	2.04762	2.26587
P26-C5	48	35	45	2.4	2.33333	2.14286	2.29206
P28-H3	49	38	46	2.45	2.53333	2.19048	2.39127
P9-G3	43	36	44	2.15	2.4	2.09524	2.21508
P8-E11	40	36	48	2	2.4	2.28571	2.22857
P29-H2	47	38	41	2.35	2.53333	1.95238	2.27857
P10-C6	50	36	50	2.5	2.4	2.38095	2.42698
P24-G9	43	36	40	2.15	2.4	1.90476	2.15159
P9-G2	49	34	42	2.45	2.26667	2	2.23889
P7-F7	46	38	42	2.3	2.53333	2	2.27778
P7-F11	49	33	45	2.45	2.2	2.14286	2.26429
P24-G10	46	38	49	2.3	2.53333	2.33333	2.38889
P9-D6	48	35	44	2.4	2.33333	2.09524	2.27619
P15-C2	46	30	43	2.3	2	2.04762	2.11587
P15-A7	39	24	32	1.95	1.6	1.52381	1.69127
P12-B3	36	28	39	1.8	1.86667	1.85714	1.84127
P11-C5	36	24	30	1.8	1.6	1.42857	1.60952
P14-C7	40	24	30	2	1.6	1.42857	1.67619
P19-G2	38	24	40	1.9	1.6	1.90476	1.80159
P12-A8	31	27	32	1.55	1.8	1.52381	1.6246
P25-G11	31	27	35	1.55	1.8	1.66667	1.67222
P16-B11	39	26	35	1.95	1.73333	1.66667	1.78333
P20-D5	35	30	33	1.75	2	1.57143	1.77381
P26-F2	37	26	38	1.85	1.73333	1.80952	1.79762
P27-C8	40	23	36	2	1.53333	1.71429	1.74921
P28-C2	39	26	34	1.95	1.73333	1.61905	1.76746
P29-H6	33	24	35	1.65	1.6	1.66667	1.63889
P29-G6	32	23	32	1.6	1.53333	1.52381	1.55238
P30-A5	23	21	21	1.15	1.4	1	1.18333
P7-E2	23	19	30	1.15	1.26667	1.42857	1.28175
P8-F9	25	19	25	1.25	1.26667	1.19048	1.23571
P17-G7	27	20	30	1.35	1.33333	1.42857	1.37063
P14-F9	22	18	20	1.1	1.2	0.952381	1.08413
P14-C9	30	17	20	1.5	1.13333	0.952381	1.19524
P15-G9	21	17	27	1.05	1.13333	1.28571	1.15635
P19-C5	29	19	28	1.45	1.26667	1.33333	1.35
P9-B3	27	15	27	1.35	1	1.28571	1.2119
P9-C10	29	15	28	1.45	1	1.33333	1.26111
P14-C4	30	16	24	1.5	1.06667	1.14286	1.23651
P15-B4	27	16	27	1.35	1.06667	1.28571	1.23413
P12-B10	29	15	28	1.45	1	1.33333	1.26111
P7-H4	28	19	25	1.4	1.26667	1.19048	1.28571
P23-G11	27	16	25	1.35	1.06667	1.19048	1.20238
P24-G3	24	18	26	1.2	1.2	1.2381	1.2127
P18-H9	27	21	24	1.35	1.4	1.14286	1.29762
P12-G4	23	16	29	1.15	1.06667	1.38095	1.19921
P16-C9	30	17	21	1.5	1.13333	1	1.21111
P19-E7	22	20	30	1.1	1.33333	1.42857	1.2873
P8-G5	20	15	26	1	1	1.2381	1.07937
P7-F6	24	20	23	1.2	1.33333	1.09524	1.20952
P10-B3	22	16	25	1.1	1.06667	1.19048	1.11905
P13-E4	27	17	21	1.35	1.13333	1	1.16111
P15-C6	30	22	28	1.5	1.46667	1.33333	1.43333
P17-B2	28	22	22	1.4	1.46667	1.04762	1.30476
P19-F4	24	17	29	1.2	1.13333	1.38095	1.2381
P23-H3	30	17	22	1.5	1.13333	1.04762	1.22698
P24-G2	29	20	29	1.45	1.33333	1.38095	1.3881
P25-H4	30	20	24	1.5	1.33333	1.14286	1.3254
P13-B7	23	16	21	1.15	1.06667	1	1.07222
P12-C6	27	20	24	1.35	1.33333	1.14286	1.2754
P13-F9	23	15	27	1.15	1	1.28571	1.14524
P23-G2	21	19	27	1.05	1.26667	1.28571	1.20079
P24-E6	30	20	20	1.5	1.33333	0.952381	1.2619
P12-H10	24	22	22	1.2	1.46667	1.04762	1.2381
P14-A7	24	22	27	1.2	1.46667	1.28571	1.31746
P18-H5	30	15	28	1.5	1	1.33333	1.27778
P14-D5	27	21	28	1.35	1.4	1.33333	1.36111
P13-F3	22	15	23	1.1	1	1.09524	1.06508
P14-E6	15	16	19	0.75	1.06667	0.904762	0.907143
P15-D10	15	17	25	0.75	1.13333	1.19048	1.0246
P19-G5	23	12	18	1.15	0.8	0.857143	0.935714
P24-F10	19	20	18	0.95	1.33333	0.857143	1.04683
P19-E6	21	12	25	1.05	0.8	1.19048	1.01349
P9-A3	22	14	17	1.1	0.933333	0.809524	0.947619
P11-D11	23	12	21	1.15	0.8	1	0.983333
P10-B7	24	15	20	1.2	1	0.952381	1.05079
P12-A3	24	16	23	1.2	1.06667	1.09524	1.12063
P9-A4	17	11	16	0.85	0.733333	0.761905	0.781746
P18-C8	16	19	21	0.8	1.26667	1	1.02222
P10-E4	25	20	25	1.25	1.33333	1.19048	1.25794
P16-F9	25	10	21	1.25	0.666667	1	0.972222
P13-E10	24	12	23	1.2	0.8	1.09524	1.03175
P8-G7	18	18	15	0.9	1.2	0.714286	0.938095
P11-H4	24	13	22	1.2	0.866667	1.04762	1.0381
P11-C2	24	16	23	1.2	1.06667	1.09524	1.12063
P7-G9	25	12	21	1.25	0.8	1	1.01667
P14-C3	21	12	18	1.05	0.8	0.857143	0.902381
P6-G8	21	13	19	1.05	0.866667	0.904762	0.940476
P24-D10	16	13	17	0.8	0.866667	0.809524	0.825397
P25-G5	18	12	20	0.9	0.8	0.952381	0.884127
P15-A6	25	16	17	1.25	1.06667	0.809524	1.04206
P15-D4	21	12	20	1.05	0.8	0.952381	0.934127
P17-C10	18	18	22	0.9	1.2	1.04762	1.04921
P20-D7	18	20	21	0.9	1.33333	1	1.07778
P24-C4	24	18	18	1.2	1.2	0.857143	1.08571
P25-B5	16	17	23	0.8	1.13333	1.09524	1.00952
P15-A2	25	12	18	1.25	0.8	0.857143	0.969048
P23-A7	21	14	18	1.05	0.933333	0.857143	0.946825
P17-F10	17	10	21	0.85	0.666667	1	0.838889
P6-H5	18	12	22	0.9	0.8	1.04762	0.915873
P15-H6	20	20	20	1	1.33333	0.952381	1.09524
P17-F7	21	14	18	1.05	0.933333	0.857143	0.946825
P17-G8	17	16	20	0.85	1.06667	0.952381	0.956349
P17-E6	21	14	18	1.05	0.933333	0.857143	0.946825
P13-F2	21	10	25	1.05	0.666667	1.19048	0.969048
P14-C2	17	10	15	0.85	0.666667	0.714286	0.743651
P17-F2	15	12	21	0.75	0.8	1	0.85
P20-F5	25	13	16	1.25	0.866667	0.761905	0.959524
P24-B11	25	11	23	1.25	0.733333	1.09524	1.02619
P13-D10	19	20	19	0.95	1.33333	0.904762	1.0627
P14-H6	25	20	17	1.25	1.33333	0.809524	1.13095
P15-B7	24	13	17	1.2	0.866667	0.809524	0.95873
P20-H5	18	11	16	0.9	0.733333	0.761905	0.798413
P24-C9	21	17	15	1.05	1.13333	0.714286	0.965873
P13-F6	20	17	25	1	1.13333	1.19048	1.10794
P13-B2	15	12	23	0.75	0.8	1.09524	0.881746
P20-H9	24	18	18	1.2	1.2	0.857143	1.08571
P23-H9	17	18	20	0.85	1.2	0.952381	1.00079
P6-E3	22	13	20	1.1	0.866667	0.952381	0.973016
P15-E6	15	15	22	0.75	1	1.04762	0.93254
P17-G10	20	11	25	1	0.733333	1.19048	0.974603
P6-H10	24	14	20	1.2	0.933333	0.952381	1.02857
P6-F3	16	20	25	0.8	1.33333	1.19048	1.10794
P6-H4	21	11	16	1.05	0.733333	0.761905	0.848413
P6-G11	18	11	20	0.9	0.733333	0.952381	0.861905
P14-B4	15	12	17	0.75	0.8	0.809524	0.786508
P14-B7	21	17	20	1.05	1.13333	0.952381	1.04524
P14-C6	21	12	17	1.05	0.8	0.809524	0.886508
P15-D7	17	18	22	0.85	1.2	1.04762	1.03254
P15-D3	18	12	20	0.9	0.8	0.952381	0.884127
P15-C5	22	10	25	1.1	0.666667	1.19048	0.985714
P17-C2	19	17	17	0.95	1.13333	0.809524	0.964286
P17-A5	15	15	20	0.75	1	0.952381	0.900794
P19-B10	25	18	17	1.25	1.2	0.809524	1.08651
P19-G8	21	15	24	1.05	1	1.14286	1.06429
P20-A9	22	15	22	1.1	1	1.04762	1.04921
P20-B6	21	16	18	1.05	1.06667	0.857143	0.99127
P20-B9	20	10	21	1	0.666667	1	0.888889
DMSO	20	15	21	1	1	1	1
