# Supplementary material for: Modulating CCTG repeat expansion toxicity in DM2 Drosophila model through TDP1 inhibition
Source: EMBO Mol Med. 2025 Mar 25;17(5):967–92. doi: 10.1038/s44321-025-00217-3 (PMC12081759; doi:10.1038/s44321-025-00217-3)
Supplement: Supplementary file 8 — Source data Fig. 2 [file 44321_2025_217_MOESM8_ESM.zip]

Archive with 29 entries (21 files):
- figure 2/
- figure 2/F2 A/
- figure 2/F2 A/DAM activity.xlsx
- figure 2/F2 B/
- figure 2/F2 B/DAM activity.xlsx
- figure 2/F2 C/
- figure 2/F2 C/activity count.xlsx
- figure 2/F2 D/
- figure 2/F2 D/16+control RI.tif
- figure 2/F2 D/720+control RI 2.tif
- figure 2/F2 D/720+control RI.tif
- figure 2/F2 D/720+gkt RI 1.tif
- figure 2/F2 E/
- figure 2/F2 E/muscle area.xlsx
- figure 2/F2 F/
- figure 2/F2 F/16-LM.tif
- figure 2/F2 F/16-SEM-200x.tif
- figure 2/F2 F/16-SEM-550x.tif
- figure 2/F2 F/720-LM.tif
- figure 2/F2 F/720-SEM-200x.tif
- figure 2/F2 F/720-SEM-550x.tif
- figure 2/F2 F/gkt RI 1-LM.tif
- figure 2/F2 F/gkt RI 1-SEM-200x.tif
- figure 2/F2 F/gkt RI 1-SEM-550x.tif
- figure 2/F2 F/gkt RI 2-LM.tif
- figure 2/F2 F/gkt RI 2-SEM-200x.tif
- figure 2/F2 F/gkt RI 2-SEM-550x.tif
- figure 2/F2 G/
- figure 2/F2 G/eye score.xlsx
