# Supplementary material for: Modulating CCTG repeat expansion toxicity in DM2 Drosophila model through TDP1 inhibition
Source: EMBO Mol Med. 2025 Mar 25;17(5):967–92. doi: 10.1038/s44321-025-00217-3 (PMC12081759; doi:10.1038/s44321-025-00217-3)
Supplement: Supplementary file 8 — Source data Fig. 2 [file 44321_2025_217_MOESM8_ESM.zip › figure 2/F2 A/DAM activity.xlsx]

## Sheet: Sheet1
Age (days)	mef2-Gal4>CCUG16	mef2-Gal4>CCUG720
15	0.7212	24.7889
15.0208	6.6059	13.2239
15.0417	7.9871	3.5202
15.0625	3.3226	8.6088
15.0833	6.043	8.2522
15.1042	3.8973	7.7523
15.125	3.8856	14.6939
15.1458	9.8042	17.785
15.1667	8.1345	7.9679
15.1875	6.4084	10.5759
15.2083	15.02	9.213
15.2292	11.0412	18.0123
15.25	13.8005	32.3665
15.2708	50.6805	52.3951
15.2917	44.8191	30.3698
15.3125	36.6538	20.0816
15.3333	31.2494	31.5085
15.3542	25.8584	22.7344
15.375	25.8038	15.0853
15.3958	18.2939	16.2056
15.4167	23.2321	17.4825
15.4375	9.4395	16.0766
15.4583	14.9204	11.7586
15.4792	5.5271	10.0496
15.5	1.6089	10.9431
15.5208	2.5568	5.7099
15.5417	1.65	6.2614
15.5625	1.4926	5.4258
15.5833	2.051	4.7748
15.6042	1.5072	7.2297
15.625	1.4498	5.3908
15.6458	1.3478	9.8593
15.6667	2.1614	3.0581
15.6875	5.333	5.9939
15.7083	1.766	6.7603
15.7292	5.7725	7.6901
15.75	9.5071	12.5451
15.7708	89.8949	73.2487
15.7917	67.5463	56.0812
15.8125	54.9741	33.1832
15.8333	56.8994	26.2674
15.8542	21.6168	24.1372
15.875	7.0012	21.7642
15.8958	1.7194	17.2561
15.9167	0.1045	18.0738
15.9375	1.9512	13.1908
15.9583	0.2823	13.3802
15.9792	1.8228	18.8453
16	2.3442	20.6289
16.0208	2.8073	13.6834
16.0417	2.7257	6.5663
16.0625	1.2578	2.1007
16.0833	2.8552	17.8138
16.1042	7.206	13.0279
16.125	4.1713	15.0978
16.1458	12.7179	17.284
16.1667	10.8994	23.54
16.1875	16.8578	31.6236
16.2083	42.5654	17.2102
16.2292	54.6908	25.6402
16.25	37.3487	25.762
16.2708	95.3041	59.3695
16.2917	23.7998	26.8548
16.3125	11.5089	18.4212
16.3333	6.6739	8.3981
16.3542	6.8597	23.7239
16.375	0.3542	6.4781
16.3958	0	4.5578
16.4167	4.7875	8.7557
16.4375	1.3572	6.7998
16.4583	1.291	6.3855
16.4792	1.4663	10.2455
16.5	0.2868	5.7161
16.5208	2.7217	2.4273
16.5417	1.2399	6.8442
16.5625	3.3079	5.3774
16.5833	1.8705	4.1691
16.6042	2.5556	2.7649
16.625	4.515	6.062
16.6458	2.3746	3.0138
16.6667	2.177	10.2511
16.6875	1.8386	11.069
16.7083	4.5744	14.8278
16.7292	20.4756	14.2363
16.75	39.2431	25.0662
16.7708	68.9006	55.8664
16.7917	46.6586	33.5071
16.8125	21.2954	34.7386
16.8333	3.8756	27.324
16.8542	2.484	15.2055
16.875	5.2088	12.633
16.8958	1.653	9.538
16.9167	1.4386	7.9324
16.9375	1.6118	13.7013
16.9583	3.2601	11.9624
16.9792	4.6225	14.0135
17	3.539	14.5998
17.0208	3.0437	6.0485
17.0417	0.9096	1.7595
17.0625	4.9134	2.2397
17.0833	8.4882	9.3892
17.1042	6.5011	6.6485
17.125	1.9982	13.2029
17.1458	9.3755	22.7285
17.1667	20.679	24.2367
17.1875	19.4976	22.2912
17.2083	31.7355	19.5894
17.2292	31.1422	17.2896
17.25	34.3999	17.2503
17.2708	65.0519	52.4971
17.2917	24.0556	16.1312
17.3125	6.0422	13.2187
17.3333	6.9329	15.7275
17.3542	7.1776	17.3678
17.375	3.2282	6.1624
17.3958	2.1234	7.8203
17.4167	1.822	7.6235
17.4375	2.5675	5.1106
17.4583	1.562	5.2998
17.4792	0.0807	1.9725
17.5	0.3639	7.4268
17.5208	0.7381	2.8255
17.5417	2.0246	4.2787
17.5625	0.9859	2.8867
17.5833	1.0782	5.2532
17.6042	0.2441	5.8891
17.625	0.4676	6.1716
17.6458	0.4712	5.9023
17.6667	1.7476	11.4794
17.6875	2.765	9.6025
17.7083	14.1107	12.7768
17.7292	25.3612	23.1784
17.75	46.2983	28.1698
17.7708	65.067	44.518
17.7917	19.0066	34.2105
17.8125	7.2462	31.057
17.8333	1.1606	20.0734
17.8542	2.7448	18.3605
17.875	1.1989	12.9919
17.8958	0.8492	9.5995
17.9167	0.6053	12.178
17.9375	3.1073	7.5906
17.9583	4.0517	9.1269
17.9792	2.44	13.3832
18	3.2481	8.603
18.0208	2.5577	4.6334
18.0417	0	10.8243
18.0625	0.5256	4.202
18.0833	3.5326	7.8976
18.1042	2.4897	11.0185
18.125	14.2778	19.3705
18.1458	7.939	8.2072
18.1667	28.5366	18.3502
18.1875	35.5432	21.5844
18.2083	31.0952	23.5217
18.2292	31.1271	18.2818
18.25	59.1284	27.5108
18.2708	41.0133	41.7416
18.2917	19.0268	25.6409
18.3125	4.4038	19.5858
18.3333	1.9846	12.0234
18.3542	1.1058	14.8951
18.375	0.6131	13.4301
18.3958	0.8568	8.8103
18.4167	3.8396	3.8235
18.4375	0.1863	9.1478
18.4583	0.3678	3.7622
18.4792	1.5999	10.6922
18.5	3.8151	2.414
18.5208	2.4902	2.3114
18.5417	2.5494	1.1795
18.5625	4.6409	3.5999
18.5833	0.3108	4.1016
18.6042	0.3224	2.0674
18.625	1.7954	5.9263
18.6458	1.0711	4.6225
18.6667	0.4662	2.2736
18.6875	5.0257	10.3739
18.7083	4.3429	15.3852
18.7292	17.3474	19.8634
18.75	42.4416	27.4716
18.7708	62.8091	43.0155
18.7917	17.9309	44.3595
18.8125	4.1361	26.3916
18.8333	0	15.6729
18.8542	1.3042	14.8667
18.875	4.3127	12.6014
18.8958	2.6319	6.6758
18.9167	0.606	9.8477
18.9375	1.9851	5.8926
18.9583	0.5335	5.4398
18.9792	0.325	8.3621
19	0.4585	10.0255
19.0208	1.4701	5.1099
19.0417	2.022	4.1028
19.0625	0.7126	5.8656
19.0833	1.5825	2.7653
19.1042	2.8738	5.2433
19.125	4.9457	10.9086
19.1458	14.0672	11.8045
19.1667	18.0543	18.1049
19.1875	27.9315	15.0976
19.2083	19.1865	16.83
19.2292	22.7231	16.3509
19.25	31.8696	25.3846
19.2708	59.3563	36.4448
19.2917	9.7988	23.9965
19.3125	4.1315	18.5604
19.3333	0.6335	14.3843
19.3542	1.5268	5.2774
19.375	1.9082	4.6252
19.3958	0.2057	11.2229
19.4167	0.166	4.7125
19.4375	0.082	1.8977
19.4583	0.577	5.2879
19.4792	0.0797	6.5085
19.5	0.227	6.0475
19.5208	1.3867	4.342
19.5417	0.1846	5.5132
19.5625	0.8237	6.0445
19.5833	0	1.1492
19.6042	0	9.1309
19.625	1.8579	3.7355
19.6458	0.7382	4.0453
19.6667	0.7383	4.0909
19.6875	4.0879	5.2326
19.7083	2.8671	6.6115
19.7292	18.7289	17.5258
19.75	56.6854	37.9778
19.7708	62.0726	49.187
19.7917	16.6656	32.2659
19.8125	5.1525	36.6152
19.8333	1.3795	21.3151
19.8542	1.7507	15.0415
19.875	2.268	14.142
19.8958	5.3838	5.8747
19.9167	0	4.8191
19.9375	0	11.1262
19.9583	1.3428	10.0415
19.9792	2.2796	7.1361
20	1.2407	11.5735
20.0208	0.7115	1.6918
20.0417	1.167	5.9287
20.0625	0.2101	1.6366
20.0833	0.5197	11.07
20.1042	10.7549	9.129
20.125	10.4721	12.6381
20.1458	15.9899	14.0507
20.1667	33.4289	18.1323
20.1875	21.553	16.2317
20.2083	29.0093	15.5332
20.2292	16.3874	14.141
20.25	37.15	31.4865
20.2708	48.3652	42.525
20.2917	11.9005	24.5989
20.3125	4.4335	16.5633
20.3333	1.3179	19.099
20.3542	2.5049	10.1584
20.375	0.6876	10.8778
20.3958	2.2798	8.1955
20.4167	2.1973	5.9301
20.4375	3.1212	2.9069
20.4583	3.0724	4.152
20.4792	1.0478	2.2815
20.5	0.1983	3.0552
20.5208	0	1.9619
20.5417	1.0704	9.2722
20.5625	0	4.4824
20.5833	0	7.4684
20.6042	0	3.1289
20.625	0.2945	5.2339
20.6458	2.5984	6.1282
20.6667	0	10.2288
20.6875	5.1899	7.5287
20.7083	7.8143	15.8599
20.7292	14.849	19.795
20.75	42.8984	32.7692
20.7708	54.3091	48.8088
20.7917	15.8849	35.8896
20.8125	3.2744	23.7191
20.8333	0.5268	23.4273
20.8542	0	16.1456
20.875	0.1683	5.3137
20.8958	1.45	14.732
20.9167	0.4171	9.9423
20.9375	0.832	4.469
20.9583	2.0836	4.4537
20.9792	6.158	10.4843
21	3.421	13.4629
21.0208	1.642	5.0796
21.0417	0	1.2223
21.0625	0.999	5.6448
21.0833	13.6351	6.1203
21.1042	7.115	8.206
21.125	9.5613	6.1113
21.1458	15.8551	7.6942
21.1667	18.6576	12.3841
21.1875	22.6422	12.0598
21.2083	27.2912	15.4918
21.2292	40.1529	19.0508
21.25	33.744	37.2463
21.2708	43.5326	35.8138
21.2917	21.1359	21.8657
21.3125	10.0609	18.0649
21.3333	0.7665	14.1138
21.3542	0.8866	16.5162
21.375	0	9.7639
21.3958	0.5143	4.9607
21.4167	1.1582	5.4201
21.4375	0	7.1342
21.4583	0	4.9528
21.4792	0	4.6807
21.5	0	0.5363
21.5208	0	3.4602
21.5417	0	2.113
21.5625	0	2.9158
21.5833	0	3.1942
21.6042	0	4.0533
21.625	0.4605	1.8294
21.6458	0.7956	8.475
21.6667	1.4319	5.965
21.6875	2.3876	11.7599
21.7083	9.303	11.2633
21.7292	19.0014	25.3762
21.75	56.99	30.468
21.7708	45.2684	46.394
21.7917	16.0721	36.6992
21.8125	0.7341	22.8433
21.8333	4.316	18.241
21.8542	1.0013	15.3557
21.875	0.1735	12.0794
21.8958	0.1932	12.1274
21.9167	0.9397	8.8787
21.9375	0	4.8895
21.9583	0	8.8767
21.9792	0.8513	7.4839
22	1.6876	8.2645
22.0208	0.3244	0.6725
22.0417	0	7.0231
22.0625	1.6908	2.67
22.0833	2.3929	6.144
22.1042	3.9644	9.1656
22.125	3.4882	8.4274
22.1458	20.7214	11.9748
22.1667	36.6614	13.334
22.1875	25.8092	15.9163
22.2083	24.162	10.7469
22.2292	31.3337	19.886
22.25	44.2768	20.4213
22.2708	41.2799	44.2234
22.2917	15.6544	22.9692
22.3125	3.9955	19.0011
22.3333	3.1897	16.7924
22.3542	0.9816	12.0103
22.375	3.0069	11.0228
22.3958	0	9.9914
22.4167	0.2338	6.0135
22.4375	0.2461	7.2731
22.4583	0	5.2936
22.4792	0	1.8366
22.5	0.3121	3.5585
22.5208	0.2002	2.4159
22.5417	0.1054	2.3559
22.5625	0.721	1.1944
22.5833	0	4.3375
22.6042	0	4.7242
22.625	0	3.2042
22.6458	0	4.0629
22.6667	0.109	3.3599
22.6875	0.8579	9.2064
22.7083	2.6336	9.8099
22.7292	18.2662	19.1162
22.75	56.8916	25.8398
22.7708	43.835	33.488
22.7917	1.6682	27.2926
22.8125	1.7841	28.4355
22.8333	0.8628	27.3849
22.8542	6.0737	14.0644
22.875	2.0498	14.8255
22.8958	0.1128	19.4096
22.9167	0.5864	11.3208
22.9375	2.0792	11.2015
22.9583	0.8493	9.4186
22.9792	6.7562	16.1321
23	2.4229	7.2342
23.0208	4.6061	9.3148
23.0417	4.8169	5.2847
23.0625	0	2.0687
23.0833	11.3761	6.432
23.1042	7.0778	5.5332
23.125	4.5386	12.4465
23.1458	13.8651	16.5576
23.1667	25.9988	16.0049
23.1875	30.2619	15.6366
23.2083	30.6923	14.131
23.2292	32.873	20.1876
23.25	28.6029	22.9627
23.2708	49.727	28.6207
23.2917	21.9792	28.0785
23.3125	1.6353	17.197
23.3333	0	12.3459
23.3542	0	10.3214
23.375	0.1985	12.325
23.3958	0	10.7795
23.4167	0.536	9.0549
23.4375	0	4.2642
23.4583	2.7617	7.3613
23.4792	0	4.1774
23.5	0	2.1908
23.5208	0	0.7022
23.5417	0	2.1377
23.5625	0	3.4617
23.5833	0.1172	2.0462
23.6042	0	0.8335
23.625	0	5.4115
23.6458	0	4.7062
23.6667	0.7212	6.5823
23.6875	2.37	5.4917
23.7083	12.3939	17.0491
23.7292	16.8874	13.1219
23.75	52.3555	32.6474
23.7708	47.76	37.3854
23.7917	4.6928	26.964
23.8125	0.3029	25.8029
23.8333	0.6997	13.151
23.8542	0	15.6172
23.875	0.3477	12.2143
23.8958	0	14.7397
23.9167	0.4021	8.8555
23.9375	0	7.487
23.9583	0.7963	8.5744
23.9792	1.0747	6.9513
24	0	3.7922
24.0208	0.6132	1.9925
24.0417	0.1635	4.1399
24.0625	1.1363	6.266
24.0833	3.7812	5.9586
24.1042	7.4991	7.4169
24.125	3.7551	10.785
24.1458	11.2133	17.615
24.1667	29.9624	13.3368
24.1875	24.3163	11.2
24.2083	19.2695	13.0888
24.2292	15.3816	13.5088
24.25	27.8754	21.581
24.2708	47.732	38.6848
24.2917	24.9002	22.6919
24.3125	3.9365	18.9702
24.3333	0.2121	9.694
24.3542	0.66	14.6279
24.375	0	11.2024
24.3958	0	15.1355
24.4167	0.806	8.7851
24.4375	0	3.3568
24.4583	0	3.4759
24.4792	0.3351	4.9656
24.5	0.5731	5.364
24.5208	0.6212	5.3797
24.5417	3.8225	1.9581
24.5625	0.2761	1.142
24.5833	6.308	2.3874
24.6042	1.1615	2.7165
24.625	3.0722	4.9329
24.6458	1.5096	6.3615
24.6667	1.0368	5.42
24.6875	6.4812	5.602
24.7083	5.3184	7.9868
24.7292	22.0287	20.4609
24.75	47.7109	33.6628
24.7708	45.9487	39.4092
24.7917	6.1463	27.069
24.8125	0	31.1344
24.8333	0	18.6139
24.8542	0	11.7619
24.875	0	10.8971
24.8958	0	8.6713
24.9167	0.7742	7.7453
24.9375	5.1732	4.3216
24.9583	2.2954	4.9464
24.9792	0.3888	9.4155
25	0.3925	1.4091
