# Supplementary material for: Modulating CCTG repeat expansion toxicity in DM2 Drosophila model through TDP1 inhibition
Source: EMBO Mol Med. 2025 Mar 25;17(5):967–92. doi: 10.1038/s44321-025-00217-3 (PMC12081759; doi:10.1038/s44321-025-00217-3)
Supplement: Supplementary file 8 — Source data Fig. 2 [file 44321_2025_217_MOESM8_ESM.zip › figure 2/F2 B/DAM activity.xlsx]

## Sheet: Sheet1
Age (days)	mef2-Gal4>CCUG720+Control RI	mef2-Gal4>CCUG720+gkt RI 1
15	0.818182	28.8571
15.0208	6	12.0476
15.0417	6.81818	3.61905
15.0625	4.09091	7.33333
15.0833	5.36364	9.95238
15.1042	3.36364	7.80952
15.125	4.63636	13.4286
15.1458	8.54546	15.7619
15.1667	9	9
15.1875	7.63636	9.52381
15.2083	13.1818	9.57143
15.2292	13	20.7143
15.25	12.4545	27.3809
15.2708	54.4545	50
15.2917	47	32.0476
15.3125	37.5455	21.6191
15.3333	32.2727	31.1905
15.3542	21.7273	21.1429
15.375	31.9091	16.1905
15.3958	17.3636	13.7619
15.4167	22.9091	20.7143
15.4375	9.90909	17.4762
15.4583	12.6364	11.0476
15.4792	5.36364	9.61905
15.5	1.36364	11.2381
15.5208	2.36364	5.42857
15.5417	1.45454	7.28571
15.5625	1.72727	4.85714
15.5833	2.27273	5.09524
15.6042	1.54546	6.19048
15.625	1.36364	5.66667
15.6458	1.63636	11.3333
15.6667	2.54546	2.80952
15.6875	4.90909	5.52381
15.7083	2.09091	6.09524
15.7292	5.27273	6.42857
15.75	9.81818	12.0476
15.7708	77.4545	61.4762
15.7917	60.6364	47.6667
15.8125	59	40.4286
15.8333	52.4545	30.5714
15.8542	20.5454	28.0952
15.875	6.36364	20.6191
15.8958	1.90909	17.5238
15.9167	0.090909	16.3333
15.9375	2.18182	12.5238
15.9583	0.272727	12.7143
15.9792	1.54546	16.3333
16	2.90909	18.6667
16.0208	2.72727	11.6667
16.0417	3.18182	6.14286
16.0625	1.36364	2.19048
16.0833	2.63636	14.8571
16.1042	8.45454	13.1905
16.125	4.63636	15.1429
16.1458	11.1818	18.7619
16.1667	12	21.7143
16.1875	15.4545	28.0476
16.2083	35.6364	19.6667
16.2292	47.1818	22.9524
16.25	35.7273	25.8095
16.2708	61	50.1905
16.2917	22.9091	32.2857
16.3125	10.5455	16.5714
16.3333	5.72727	9.47619
16.3542	8.54546	19.8571
16.375	0.363636	5.7619
16.3958	0	4.09524
16.4167	4	9.90476
16.4375	1.54546	7.19048
16.4583	1.18182	7.42857
16.4792	1.81818	9.52381
16.5	0.272727	6.52381
16.5208	2.63636	2.76191
16.5417	1.09091	6.2381
16.5625	3.27273	4.95238
16.5833	2	4.33333
16.6042	2.72727	3.19048
16.625	4	5.42857
16.6458	2.81818	2.80952
16.6667	1.90909	10.0952
16.6875	1.90909	9.66667
16.7083	4	12.5714
16.7292	18	17
16.75	41.2727	31
16.7708	79.1818	57.6667
16.7917	53.6364	37.9524
16.8125	21.5454	37
16.8333	3.36364	25.4286
16.8542	2.72727	14
16.875	4.63636	14.5238
16.8958	1.90909	11.3333
16.9167	1.72727	9.80952
16.9375	1.54546	12.1905
16.9583	2.81818	11.8095
16.9792	4.18182	13.8571
17	3.54546	14.8095
17.0208	2.63636	5.14286
17.0417	1.09091	1.52381
17.0625	4.54545	2.14286
17.0833	10.3636	8.71429
17.1042	6	6.90476
17.125	2.27273	13.0952
17.1458	9.18182	20.7619
17.1667	19.6364	21.4286
17.1875	21.5454	19.3809
17.2083	31.4546	17.4762
17.2292	30.4546	18
17.25	38.1818	21.0952
17.2708	48.6364	47.0952
17.2917	28.8182	20.0476
17.3125	5.27273	15.9048
17.3333	5.90909	14.4762
17.3542	6.36364	19
17.375	2.81818	6.38095
17.3958	2.09091	8.38095
17.4167	1.54546	7.7619
17.4375	2.36364	6.2381
17.4583	1.45454	4.66667
17.4792	0.090909	2.14286
17.5	0.363636	8.28571
17.5208	0.636364	2.42857
17.5417	1.72727	4.66667
17.5625	0.909091	3.33333
17.5833	0.909091	5.33333
17.6042	0.272727	6.14286
17.625	0.545455	5.28571
17.6458	0.454545	5.14286
17.6667	1.63636	14.1429
17.6875	2.72727	8.66667
17.7083	16.0909	11.9048
17.7292	27.8182	22.8571
17.75	48.9091	30.6191
17.7708	68.0909	49.3809
17.7917	16.4546	41.1429
17.8125	6.90909	37.0476
17.8333	1	20.9524
17.8542	2.72727	17.1429
17.875	1	12.2857
17.8958	0.818182	10.0952
17.9167	0.636364	12.381
17.9375	2.81818	9.04762
17.9583	4.45455	9.66667
17.9792	2.45455	15.5714
18	2.72727	8.66667
18.0208	2.45454	4.95238
18.0417	0	11
18.0625	0.636364	5
18.0833	3	7.14286
18.1042	2.36364	10.8095
18.125	14.1818	17.5238
18.1458	7.18182	8.38095
18.1667	26	17.3809
18.1875	30	18.1905
18.2083	28.4546	21.1905
18.2292	36.2727	20.4286
18.25	51	29.9524
18.2708	41.1818	48
18.2917	20.2727	29.5714
18.3125	4.81818	18
18.3333	2.27273	15
18.3542	1.09091	15.8571
18.375	0.636364	12.0952
18.3958	1	8.95238
18.4167	3.27273	4.14286
18.4375	0.181818	11.0476
18.4583	0.454545	4.2381
18.4792	1.45454	10.5238
18.5	4.18182	2.90476
18.5208	2.36364	2.19048
18.5417	2.90909	1.14286
18.5625	4	4
18.5833	0.363636	4.04762
18.6042	0.363636	2.57143
18.625	2	5.33333
18.6458	1.27273	5
18.6667	0.454545	2.04762
18.6875	5.72727	12.5238
18.7083	4.36364	13.9048
18.7292	16.4546	22.6191
18.75	40	29.2381
18.7708	67.9091	51.4762
18.7917	19.4546	39.8571
18.8125	4.18182	25.7619
18.8333	0	16.9048
18.8542	1.09091	16.1429
18.875	4.27273	11.4286
18.8958	2.27273	6.52381
18.9167	0.727273	10.4762
18.9375	1.72727	6.57143
18.9583	0.545455	5.66667
18.9792	0.272727	9.90476
19	0.454545	9.66667
19.0208	1.54546	4.80952
19.0417	2.18182	4.09524
19.0625	0.818182	5.33333
19.0833	1.36364	3.42857
19.1042	2.63636	6.09524
19.125	5.63636	10.7143
19.1458	12.7273	14.4762
19.1667	19.6364	19.7619
19.1875	26.1818	14.9048
19.2083	19.3636	17.9048
19.2292	23.9091	18.7143
19.25	36.0909	28.0476
19.2708	44.7273	39.6191
19.2917	12.1818	23.15
19.3125	4.18182	18.6
19.3333	0.545455	13.15
19.3542	1.45454	6.55
19.375	1.63636	5.05
19.3958	0.181818	12.2
19.4167	0.181818	5.6
19.4375	0.090909	1.65
19.4583	0.545455	4.45
19.4792	0.090909	5.65
19.5	0.272727	5.2
19.5208	1.18182	4
19.5417	0.181818	5.7
19.5625	0.727273	5.35
19.5833	0	1.05
19.6042	0	8.8
19.625	2	3.45
19.6458	0.727273	3.75
19.6667	0.727273	3.85
19.6875	4	5.5
19.7083	2.90909	7.5
19.7292	16.2727	19.95
19.75	47.4545	34.2
19.7708	63.9091	46.35
19.7917	16.0909	32.3
19.8125	5.81818	33.5
19.8333	1.27273	23.45
19.8542	1.90909	15.4
19.875	2.27273	16
19.8958	4.63636	7
19.9167	0	4.1
19.9375	0	12.6842
19.9583	1.36364	10.3684
19.9792	2.09091	8.21053
20	1.54546	10.6316
20.0208	0.727273	1.63158
20.0417	1	5.94737
20.0625	0.181818	1.52632
20.0833	0.545455	10
20.1042	9.45454	10.8947
20.125	8.72727	14.8947
20.1458	13.4545	14.6842
20.1667	29	15.3684
20.1875	21.3636	16.1579
20.2083	25.1818	14.4737
20.2292	19.1818	16.5263
20.25	44.0909	27.7895
20.2708	44.8182	42.7368
20.2917	10.2727	25.6316
20.3125	4.63636	19.8421
20.3333	1.45454	16.8947
20.3542	2.09091	9.31579
20.375	0.818182	11.7368
20.3958	2.54546	8.84211
20.4167	2.72727	6.10526
20.4375	3.18182	3.21053
20.4583	3.36364	4.10526
20.4792	1.18182	2.42105
20.5	0.181818	2.63158
20.5208	0	1.73684
20.5417	1.27273	8.10526
20.5625	0	5
20.5833	0	7.21053
20.6042	0	3.42105
20.625	0.272727	5.31579
20.6458	2.45454	5.47368
20.6667	0	9.26316
20.6875	4.36364	8.89474
20.7083	7.27273	14
20.7292	18.5454	24
20.75	36.1818	31.9474
20.7708	59.0909	46.6842
20.7917	18.7273	30.8947
20.8125	2.81818	28.6316
20.8333	0.454545	20.2632
20.8542	0	17.2632
20.875	0.181818	5.78947
20.8958	1.72727	16.7368
20.9167	0.454545	10.3684
20.9375	0.818182	4.47368
20.9583	2.09091	4.21053
20.9792	5.9	11.7895
21	3.9	13.579
21.0208	1.6	4.36842
21.0417	0	1.15789
21.0625	0.9	6.89474
21.0833	12.3	6.57895
21.1042	6.6	8.15789
21.125	11.8	6.21053
21.1458	14	9.42105
21.1667	21.9	12.7895
21.1875	21.6	12.9474
21.2083	25.6	16.6842
21.2292	34	17.3684
21.25	34.1	32.9474
21.2708	46.6	39.3158
21.2917	24	24.6316
21.3125	10	19.7895
21.3333	0.8	16.8421
21.3542	0.8	14.1579
21.375	0	9.21053
21.3958	0.6	4.78947
21.4167	1	5.05263
21.4375	0	5.94737
21.4583	0	5.57895
21.4792	0	4.52632
21.5	0	0.578947
21.5208	0	3.52632
21.5417	0	2.36842
21.5625	0	2.5
21.5833	0	3
21.6042	0	4.61111
21.625	0.5	1.55556
21.6458	0.7	8.16667
21.6667	1.2	5
21.6875	2	11.0556
21.7083	9.2	11.4444
21.7292	22	26.5556
21.75	47.6	27.3333
21.7708	50.2	41.2222
21.7917	13.9	32.1667
21.8125	0.7	25.5556
21.8333	4	18.4444
21.8542	1.2	18.0556
21.875	0.2	11.5
21.8958	0.2	10.5
21.9167	1.1	8.88889
21.9375	0	4.44444
21.9583	0	8.88889
21.9792	0.9	8.55556
22	1.9	8.88889
22.0208	0.3	0.666667
22.0417	0	6.16667
22.0625	2	3.27778
22.0833	2.8	5.66667
22.1042	3.4	7.66667
22.125	3.8	8.11111
22.1458	22	10.7222
22.1667	35	14.2778
22.1875	30.6	14.1667
22.2083	27.1	12.2778
22.2292	27.3	18.5556
22.25	37.3	24.0556
22.2708	46.1	37.8333
22.2917	16.9	25.6667
22.3125	3.6	19.1667
22.3333	2.8	16.4444
22.3542	1	10.5556
22.375	2.6	11.7222
22.3958	0	9.27778
22.4167	0.2	7.22222
22.4375	0.3	8.77778
22.4583	0	6.44444
22.4792	0	1.72222
22.5	0.3	3.22222
22.5208	0.2	2.27778
22.5417	0.1	2.11111
22.5625	0.9	1.27778
22.5833	0	3.77778
22.6042	0	4.11111
22.625	0	3.44444
22.6458	0	4.72222
22.6667	0.1	3.55556
22.6875	0.8	10.3333
22.7083	2.5	12.1111
22.7292	16.7	17.3333
22.75	54.7	26.3333
22.7708	53.1	38.8333
22.7917	1.4	29.2778
22.8125	1.9	26.2778
22.8333	0.8	26.1667
22.8542	5.1	16.1111
22.875	1.8	13.3889
22.8958	0.1	17.4444
22.9167	0.7	10.9444
22.9375	2.2	12.5556
22.9583	1	10.0556
22.9792	7.4	13.8333
23	2.1	6.41176
23.0208	4.2	9.88235
23.0417	4.5	5.35294
23.0625	0	1.94118
23.0833	10.5	6.47059
23.1042	6.1	5.41176
23.125	5.3	12.5294
23.1458	16	15.0588
23.1667	28.1	17.7059
23.1875	28.3	15.8824
23.2083	34.2	13.6471
23.2292	29.7	18.5294
23.25	35	23.6471
23.2708	45.2	35.1765
23.2917	18.9	26.9412
23.3125	1.4	20.7059
23.3333	0	15.3529
23.3542	0	10.8824
23.375	0.2	10.4118
23.3958	0	10.5882
23.4167	0.6	9.70588
23.4375	0	4.11765
23.4583	2.7	6.23529
23.4792	0	4.58824
23.5	0	2.23529
23.5208	0	0.823529
23.5417	0	2.17647
23.5625	0	3.23529
23.5833	0.1	2.41176
23.6042	0	0.823529
23.625	0	5.35294
23.6458	0	5.47059
23.6667	0.8	8.17647
23.6875	2.5	6.76471
23.7083	12.2	18.6471
23.7292	20.1	15.8824
23.75	54.6	31.1177
23.7708	42.9	37.2353
23.7917	5.8	26.1177
23.8125	0.3	24.6471
23.8333	0.7	13.5294
23.8542	0	16.8823
23.875	0.4	13.5294
23.8958	0	14.8235
23.9167	0.4	8
23.9375	0	8.11765
23.9583	0.9	7.41176
23.9792	1.3	7.88235
24	0	3.94118
24.0208	0.6	2.11765
24.0417	0.2	4.05882
24.0625	1	6.76471
24.0833	3.4	5.11765
24.1042	7.5	8.52941
24.125	3.5	11.8824
24.1458	12.4	15
24.1667	31.9	11.8235
24.1875	27.6	12.1176
24.2083	21.8	14.0588
24.2292	17.3	13.7647
24.25	31.4	18.3529
24.2708	48.4	33.4706
24.2917	21.8	22.3529
24.3125	4.6	16.1765
24.3333	0.2	10.9412
24.3542	0.7	15.1765
24.375	0	13.4118
24.3958	0	12.8235
24.4167	1	8.05882
24.4375	0	3.29412
24.4583	0	3
24.4792	0.3	4.82353
24.5	0.7	5.23529
24.5208	0.7	4.88235
24.5417	3.5	1.94118
24.5625	0.3	1
24.5833	7.1	2.52941
24.6042	1.3	3.17647
24.625	3.7	5.94118
24.6458	1.5	6.94118
24.6667	1	4.70588
24.6875	5.6	5.76471
24.7083	4.6	9.76471
24.7292	24.4	17.7647
24.75	44.8	28.5294
24.7708	48	32.8824
24.7917	5.2	24.8235
24.8125	0	27.3529
24.8333	0	17.9375
24.8542	0	13.625
24.875	0	9.5
24.8958	0	7.5625
24.9167	0.7	7.625
24.9375	5.8	4.6875
24.9583	2	5.4375
24.9792	0.4	8.125
25	0.4	1.1875
