# Supplementary material for: Modulating CCTG repeat expansion toxicity in DM2 Drosophila model through TDP1 inhibition
Source: EMBO Mol Med. 2025 Mar 25;17(5):967–92. doi: 10.1038/s44321-025-00217-3 (PMC12081759; doi:10.1038/s44321-025-00217-3)
Supplement: Supplementary file 8 — Source data Fig. 2 [file 44321_2025_217_MOESM8_ESM.zip › figure 2/F2 C/activity count.xlsx]

## Sheet: Sheet1
	(CCTG)16+Control RI	(CCTG)720+Control RI	(CCTG)720+gkt RI1	(CCTG)720+gkt RI2
activity counts	475	342	441.75	451.75
	503.5	346.75	484.5	489.25
	446.5	356.25	470.25	423.75
	473	324.2	460.3	412.5
	483.5	320.3	452.3	412.4
