# Supplementary material for: Modulating CCTG repeat expansion toxicity in DM2 Drosophila model through TDP1 inhibition
Source: EMBO Mol Med. 2025 Mar 25;17(5):967–92. doi: 10.1038/s44321-025-00217-3 (PMC12081759; doi:10.1038/s44321-025-00217-3)
Supplement: Supplementary file 8 — Source data Fig. 2 [file 44321_2025_217_MOESM8_ESM.zip › figure 2/F2 E/muscle area.xlsx]

## Sheet: Sheet1
muscle area (mm2)				relative area (%)
(CCTG)16	(CCTG)720	(CCTG)720+gkt RI1	(CCTG)720+gkt RI2	(CCTG)16	(CCTG)720	(CCTG)720+gkt RI1	(CCTG)720+gkt RI2
19.7902	15.5768	18.1489	18.1489	94.27	74.2	86.45	86.45
21.5262	15.924	18.8749	18.8749	102.54	75.85	89.91	89.91
23.8619	14.2196	20.5668	19.3073	113.67	67.74	97.97	91.97
20.1374	14.6931	19.4746	19.0547	95.93	69.99	92.77	90.77
21.2422	15.1981	17.4545	17.4545	101.19	72.4	83.15	83.15
19.7902	16.6816	17.9089	18.7486	94.27	79.46	85.31	89.31
22.0312	15.2773	17.4545	17.4545	104.95	72.77	83.15	83.15
19.2221	13.8724	17.3914	17.3914	91.57	66.08	82.84	82.84
22.8203	15.135	19.0643	19.0643	108.71	72.1	90.81	90.81
19.5062	14.7407	16.4124	16.3183	92.92	70.22	78.18	77.73
average area (20.9928 mm2)
