# Supplementary material for: Modulating CCTG repeat expansion toxicity in DM2 Drosophila model through TDP1 inhibition
Source: EMBO Mol Med. 2025 Mar 25;17(5):967–92. doi: 10.1038/s44321-025-00217-3 (PMC12081759; doi:10.1038/s44321-025-00217-3)
Supplement: Supplementary file 8 — Source data Fig. 2 [file 44321_2025_217_MOESM8_ESM.zip › figure 2/F2 G/eye score.xlsx]

## Sheet: Sheet1
(CCTG)16	(CCTG)720	(CCTG)720+gkt RI1	(CCTG)720+gkt RI2
0	8	6	7
0	7	6	7
0	7	5	7
0	8	5	5
0	8	5	5
0	8	6	6
0	8	6	6
0	9	6	6
0	7	7	7
0	7	7	7
0	7	7	7
0	7	6	6
0	8	6	7
1	8	5	5
0	8	5	5
0	7	5	8
0	7	6	6
0	7	6	6
0	7	6	6
0	8	6	7
0	8	6	6
0	8	5	5
0	8	5	5
0	7	5	5
0	7	5	6
0	7	5	5
0	7	5	6
0	8	5	5
0	8	5	5
0	8	5	5
0	9	6	6
0	9	6	6
0	9	6	6
0	9	6	6
0	9	5	7
0	9	5	5
0	9	5	5
0	9	6	6
0	8	6	6
0	8	6	6
0	8	5	5
0	8	5	6
0	8	5	5
0	8	5	7
0	7	6	6
0	7	6	6
0	7	6	6
0	8	5	6
0	7	5	5
0	7	7	7
