# Supplementary material for: Modulating CCTG repeat expansion toxicity in DM2 Drosophila model through TDP1 inhibition
Source: EMBO Mol Med. 2025 Mar 25;17(5):967–92. doi: 10.1038/s44321-025-00217-3 (PMC12081759; doi:10.1038/s44321-025-00217-3)
Supplement: Supplementary file 9 — Source data Fig. 3 [file 44321_2025_217_MOESM9_ESM.zip]

Archive with 37 entries (30 files):
- figure 3/
- figure 3/F3 A/
- figure 3/F3 A/16-DAPI.jpg
- figure 3/F3 A/16-pha+DAPI.jpg
- figure 3/F3 A/16-pha.jpg
- figure 3/F3 A/720-DAPI.jpg
- figure 3/F3 A/720-pha+DAPI.jpg
- figure 3/F3 A/720-pha.jpg
- figure 3/F3 A/gkt RI 1-DAPI.jpg
- figure 3/F3 A/gkt RI 1-pha+DAPI.jpg
- figure 3/F3 A/gkt RI 1-pha.jpg
- figure 3/F3 A/gkt RI 2-DAPI.jpg
- figure 3/F3 A/gkt RI 2-pha+DAPI.jpg
- figure 3/F3 A/gkt RI 2-pha.jpg
- figure 3/F3 B/
- figure 3/F3 B/knot number.xlsx
- figure 3/F3 C/
- figure 3/F3 C/16_CY3+DAPI.jpg
- figure 3/F3 C/16_CY3.jpg
- figure 3/F3 C/16_DAPI.jpg
- figure 3/F3 C/720_ CY3+DAPI.jpg
- figure 3/F3 C/720_ CY3.jpg
- figure 3/F3 C/720_ DAPI.jpg
- figure 3/F3 C/gkt RI 1_CY3.jpg
- figure 3/F3 C/gkt RI 1_DAPI+CY3.jpg
- figure 3/F3 C/gkt RI 1_DAPI.jpg
- figure 3/F3 C/gkt RI 2_CY3+DAPI.jpg
- figure 3/F3 C/gkt RI 2_CY3.jpg
- figure 3/F3 C/gkt RI 2_DAPI.jpg
- figure 3/F3 D/
- figure 3/F3 D/foci area.xlsx
- figure 3/F3 E/
- figure 3/F3 E/F3 E upper.tif
- figure 3/F3 E/relative expression.xlsx
- figure 3/F3 F/
- figure 3/F3 F/F3 F upper.tif
- figure 3/F3 F/relative expression.xlsx
