# Supplementary material for: Modulating CCTG repeat expansion toxicity in DM2 Drosophila model through TDP1 inhibition
Source: EMBO Mol Med. 2025 Mar 25;17(5):967–92. doi: 10.1038/s44321-025-00217-3 (PMC12081759; doi:10.1038/s44321-025-00217-3)
Supplement: Supplementary file 9 — Source data Fig. 3 [file 44321_2025_217_MOESM9_ESM.zip › figure 3/F3 B/knot number.xlsx]

## Sheet: Sheet1
(CCTG)16		(CCTG)720		(CCTG)720+ gkt RI1		(CCTG)720+ gkt RI2		average knot number (per 1000μm2)
knot number	area (μm2)	knot number	area (μm2)	knot number	area (μm2)	knot number	area (μm2)	(CCTG)16	(CCTG)720	(CCTG)720+ gkt RI1	(CCTG)720+ gkt RI2
0	4253	3	2625	1	3500	1	1400	0	1.14286	0.285714	0.714286
0	4123	3	2333	2	4667	1	1750	0	1.2859	0.428541	0.571429
0	3254	5	2917	2	7000	2	4667	0	1.71409	0.285714	0.428541
0	2532	4	5600	1	3500	3	5250	0	0.714286	0.285714	0.571429
0	4242	4	3500	3	5250	3	5250	0	1.14286	0.571429	0.571429
1	7021	2	2333	2	4667	2	2800	0.14243	0.857265	0.428541	0.714286
0	5421	1	1243	1	3500	2	4667	0	0.804505	0.285714	0.428541
0	4521	4	4667	2	3500	1	1750	0	0.857082	0.571429	0.571429
0	3742	5	5324	1	1750	2	4667	0	0.939144	0.571429	0.428541
