# Supplementary material for: Modulating CCTG repeat expansion toxicity in DM2 Drosophila model through TDP1 inhibition
Source: EMBO Mol Med. 2025 Mar 25;17(5):967–92. doi: 10.1038/s44321-025-00217-3 (PMC12081759; doi:10.1038/s44321-025-00217-3)
Supplement: Supplementary file 9 — Source data Fig. 3 [file 44321_2025_217_MOESM9_ESM.zip › figure 3/F3 D/foci area.xlsx]

## Sheet: Sheet1
foci area (μm2)
(CCTG)16	(CCTG)720	(CCTG)720+ gkt RI1	(CCTG)720+ gkt RI2
0	11.582	6.28022	8.003
0	7.145	6.09663	7.956
0	8.491	4.36785	5.095
0	11.49	6.6168	5.924
0	18.318	6.66269	6.154
0	8.69	3.27398	5.131
0	15.881	4.41375	8.009
0	12.324	3.97773	6.235
0	13.448	4.51319	4.037
0	9.233	3.27398	5.011
0	11.215	4.14602	4.146
0	18.687	4.13837	4.139
0	9.685	3.77119	3.771
0	17.836	3.03684	6.766
0	11.842	5.01041	9.455
