# Supplementary material for: Modulating CCTG repeat expansion toxicity in DM2 Drosophila model through TDP1 inhibition
Source: EMBO Mol Med. 2025 Mar 25;17(5):967–92. doi: 10.1038/s44321-025-00217-3 (PMC12081759; doi:10.1038/s44321-025-00217-3)
Supplement: Supplementary file 9 — Source data Fig. 3 [file 44321_2025_217_MOESM9_ESM.zip › figure 3/F3 E/relative expression.xlsx]

## Sheet: Sheet1
genotype	+exon 7	-exon 7	Inclusion (%)
(CCTG)16	26191.3	31613.3	45.31
	28329.8	30299.7	48.32
	30388.2	33145.6	47.83
(CCTG)720	12107.5	27189.9	30.81
	11979.9	26466.4	31.16
	16383.8	31188.2	34.44
(CCTG)720+ gkt RI1	21436.7	27084.6	44.18
	26782.5	30616.7	46.66
	31406.5	32298.3	49.3
(CCTG)720+ gkt RI2	17836.5	26533	40.2
	19561.6	23336.7	45.6
	19749.1	23943.6	45.2
