# Supplementary material for: Modulating CCTG repeat expansion toxicity in DM2 Drosophila model through TDP1 inhibition
Source: EMBO Mol Med. 2025 Mar 25;17(5):967–92. doi: 10.1038/s44321-025-00217-3 (PMC12081759; doi:10.1038/s44321-025-00217-3)
Supplement: Supplementary file 9 — Source data Fig. 3 [file 44321_2025_217_MOESM9_ESM.zip › figure 3/F3 F/relative expression.xlsx]

## Sheet: Sheet1
genotype	+exon 10	-exon 10	Inclusion (%)
(CCTG)16 + control RI	24794.5	28527	46.5
	47336.3	42656.7	52.6
	35916	35204.8	50.5
(CCTG)720 + control RI	10749.1	25812.6	29.4
	9476.09	21901.7	30.2
	11736	32718.6	26.4
(CCTG)720+ gkt RI1	26067.5	27791	48.4
	29619.8	35478.7	45.5
	23449.8	34738.2	40.3
(CCTG)720+ gkt RI2	22102.8	24725.2	47.2
	21750.2	32086.9	40.4
	24643.7	35171.2	41.2
