# Supplementary material for: Modulating CCTG repeat expansion toxicity in DM2 Drosophila model through TDP1 inhibition
Source: EMBO Mol Med. 2025 Mar 25;17(5):967–92. doi: 10.1038/s44321-025-00217-3 (PMC12081759; doi:10.1038/s44321-025-00217-3)
Supplement: Supplementary file 10 — Source data Fig. 4 [file 44321_2025_217_MOESM10_ESM.zip]

Archive with 19 entries (9 files):
- figure 4/
- figure 4/F4 A/
- figure 4/F4 A/CCTG length.xlsx
- figure 4/F4 B/
- figure 4/F4 B/mean length.xlsx
- figure 4/F4 C/
- figure 4/F4 C/CCTG length of different stage.xlsx
- figure 4/F4 D/
- figure 4/F4 D/mean length.xlsx
- figure 4/F4 E/
- figure 4/F4 E/CCTG length of 720 in different days.xlsx
- figure 4/F4 F/
- figure 4/F4 F/CCTG length of gkt RI in different days.xlsx
- figure 4/F4 G/
- figure 4/F4 G/mean length.xlsx
- figure 4/F4 H/
- figure 4/F4 H/CCTG length of TOP1 RI.xlsx
- figure 4/F4 I/
- figure 4/F4 I/mean length.xlsx
