# Supplementary material for: Modulating CCTG repeat expansion toxicity in DM2 Drosophila model through TDP1 inhibition
Source: EMBO Mol Med. 2025 Mar 25;17(5):967–92. doi: 10.1038/s44321-025-00217-3 (PMC12081759; doi:10.1038/s44321-025-00217-3)
Supplement: Supplementary file 10 — Source data Fig. 4 [file 44321_2025_217_MOESM10_ESM.zip › figure 4/F4 A/CCTG length.xlsx]

## Sheet: Sheet1
(CCTG)720 + Control RI		(CCTG)720+ gkt RI1		(CCTG)720+ gkt RI2
bp	Normalized Signal (A.U.)	bp	Normalized Signal (A.U.)	bp	Normalized Signal (A.U.)
190.364	0.0195695	170.261	0.049973	158.003	0.0169492
222.675	0.0177177	170.261	0.033044	159.565	0.0319705
251.044	0.0114455	197.845	0.062232	175.181	0.0416117
261.011	0.0281715	200.997	0.0407496	195.483	0.0233481
291.679	0.0206448	220.174	0.0225363	204.853	0.0371688
322.347	0.0214811	233.309	0.0441354	208.757	0.00705917
353.015	0.0164633	241.19	0.00619099	212.662	0.0240453
386.239	0.0170208	249.071	0.0283739	224.374	0.00279378
411.796	0.0192509	266.147	0.0396599	249.472	0.00688845
446.298	0.0253838	296.357	0.0362547	263.974	0.0283345
461.632	0.0337468	320.001	0.0497784	275.129	0.0370947
478.244	0.0136756	327.882	0.0248713	281.636	0.00787647
508.657	0.0248263	350.737	0.0393486	300.785	0.034172
534.469	0.0192509	368.075	0.0258053	310.266	0.015
560.026	0.0256626	386.989	0.0248713	310.266	0.00348059
593.25	0.0237112	390.93	0.046665	329.787	0.0269024
619.719	0.0262599	417.2	0.062232	344.103	0.00721439
652.797	0.0188049	422.454	0.0400491	357.897	0.00758468
684.342	0.0186137	438.216	0.0610645	370.131	0.0179176
711.724	0.0253041	438.216	0.0248713	382.884	0.029231
744.035	0.0170208	456.605	0.0408274	407.871	0.0321854
774.703	0.0198085	485.502	0.0505568	413.449	0.0151466
803.072	0.0127835	485.502	0.0342115	427.392	0.00211384
833.74	0.00140985	514.399	0.0482217	443.79	0.013786
865.941	0.00394247	532.788	0.0569781	445.351	0.0302381
897.376	0.00862575	551.177	0.041995	462.53	0.0219931
925.744	0.0146471	577.71	0.0584959	474.242	0.00658024
938.012	0.00193535	581.763	0.0355458	489.859	0.00933356
963.824	0.0153161	607.658	0.0528918	506.257	0.00406249
999.348	0.0327112	613.963	0.0370135	528.901	0.0159616
1027.72	0.0312058	640.495	0.0505568	539.052	0.032643
1027.72	0.0537859	643.122	0.0283739	560.135	0.0183132
1056.08	0.0347183	668.454	0.0672357	560.135	0.00102488
1089.05	0.0420777	674.646	0.0412166	570.546	0.0341002
1118.08	0.0420777	695.662	0.0567836	591.368	0.0227514
1152.94	0.0543435	708.535	0.0332775	591.368	0.009338
1178.5	0.0532284	729.814	0.0447192	599.176	0.034368
1197.16	0.0427468	737.695	0.0186445	622.602	0.0285309
1218.63	0.063487	741.635	0.0388816	622.602	0.0146704
1252.36	0.0675013	766.854	0.0440187	651.493	0.0321667
1269.23	0.0588037	769.219	0.0248713	656.438	0.0122501
1283.03	0.0815511	800.743	0.025747	661.644	0.0436915
1309.75	0.0817423	829.64	0.0166987	681.165	0.0396468
1342.83	0.0842273	841.837	0.0121558	681.165	0.0277239
1374.38	0.0750519	871.672	0.0183269	685.069	0.0159458
1403.4	0.0826383	881.523	0.0072355	687.411	0.000652076
1434.07	0.0944859	904.885	0.0318368	704.59	0.0181607
1462.44	0.0922558	932.356	0.0232305	716.302	0.00629375
1474.71	0.0768678	944.965	0.00875328	718.254	0.00920407
1502.31	0.0909177	972.436	0.011155	745.193	0.0138256
1533.74	0.0989462	999.457	0.0291682	747.536	0.00155752
1564.41	0.112327	1029.29	0.0335047	757.687	0.02347
1597.38	0.115003	1060.82	0.0349641	778.769	0.0306016
1627.02	0.117902	1077.37	0.0605912	778.769	0.00139026
1653.86	0.127938	1102.59	0.0750685	786.578	0.0198626
1684.53	0.136858	1110.07	0.0574389	810.003	0.00672264
1717.75	0.155815	1121.89	0.0451799	810.003	0.011609
1746.78	0.162027	1130.43	0.0840973	841.236	0.019805
1779.09	0.176722	1133.43	0.10856	841.236	0.00728582
1809.76	0.192612	1151.45	0.115231	841.236	0.00702177
1840.42	0.200138	1154.08	0.0864323	866.614	0.0255906
1867.26	0.218258	1172.84	0.0658617	872.47	0.0130653
1896.65	0.236657	1190.85	0.0568551	874.143	0.00577904
1922.21	0.24948	1202.67	0.0796218	891.991	0.00528689
1955.98	0.268118	1226.32	0.0942158	903.703	0.0315298
1987.74	0.277675	1236.56	0.0783375	906.046	0.0135286
2015.12	0.296313	1253.9	0.0732004	923.224	0.0106852
2041.41	0.321163	1263.36	0.0914138	926.348	0.0468152
2072.99	0.33088	1265.72	0.137414	932.985	0.0272386
2101.1	0.347327	1269.66	0.11601	934.937	0.0625626
2129.22	0.371022	1273.6	0.157262	950.554	0.0379879
2149.66	0.402244	1277.54	0.171272	968.773	0.0465022
2170.11	0.391651	1281.48	0.185282	988.815	0.0293543
2179.42	0.426298	1288.58	0.211435	999.077	0.0490892
2207.68	0.454875	1297.25	0.236653	1016.92	0.0465531
2223.78	0.486989	1313.01	0.199293	1026.3	0.0594398
2241.67	0.512636	1313.01	0.217973	1027.86	0.0844797
2265.95	0.525459	1320.1	0.175475	1035.67	0.105949
2284.35	0.575303	1324.83	0.138582	1048.16	0.117528
2300.45	0.611598	1328.77	0.154927	1066.9	0.0970401
2321.15	0.630164	1329.56	0.120835	1085.64	0.0834676
2334.95	0.657595	1347.16	0.103556	1101.52	0.0994016
2338.78	0.674321	1372.12	0.101221	1126.24	0.0961488
2345.68	0.713794	1376.06	0.12535	1130.15	0.0819944
2375.2	0.745406	1404.95	0.0992751	1137.95	0.067248
2391.69	0.787388	1420.98	0.0839416	1141.86	0.0574156
2407.79	0.821509	1439.89	0.0732004	1163.05	0.0819653
2423.12	0.859979	1449.61	0.103686	1190.01	0.0884662
2438.45	0.890086	1470.63	0.108226	1192.61	0.105757
2453.02	0.931901	1479.07	0.0862099	1192.61	0.120065
2471.68	0.95253	1507.41	0.0934375	1216.04	0.111147
2484.46	0.989606	1535.37	0.115898	1219.94	0.09744
2499.79	1.00299	1541.56	0.100053	1225.15	0.087311
2529.91	1.0184	1565.2	0.107059	1231.66	0.0747987
2558.83	1.02423	1567.57	0.124104	1235.56	0.0646683
2572.63	1.01302	1583.59	0.144419	1251.18	0.0843577
2597.16	1.01085	1604.61	0.135079	1255.08	0.0973281
2626.3	0.99769	1615.11	0.150646	1255.08	0.111189
2635.5	0.964684	1644.01	0.140917	1277.2	0.11002
2647.76	0.944613	1644.01	0.151813	1278.51	0.127309
2660.8	0.968698	1671.6	0.152203	1288.92	0.142522
2664.63	0.938591	1675.54	0.178277	1314.94	0.140761
2667.7	1.00884	1682.63	0.206298	1330.56	0.121999
2676.13	1.14599	1701.81	0.22887	1349.56	0.112361
2676.1	1.17276	1707.06	0.250664	1372.21	0.128899
2676.6	1.19952	1707.06	0.266231	1380.01	0.147089
2677.1	1.11923	1725.19	0.225445	1399.54	0.134591
2677.6	1.03895	1741.21	0.201628	1404.22	0.115638
2678.1	1.06571	1770.11	0.20513	1435.23	0.115722
2678.6	1.09247	1780.35	0.231983	1442.48	0.104233
2679.1	1.33333	1797.69	0.236653	1465.91	0.132276
2679.6	1.36009	1797.69	0.218751	1467.21	0.117374
2680.1	1.38685	1811.2	0.250664	1491.93	0.104285
2680.6	1.30656	1825.28	0.274014	1501.04	0.118602
2681.1	1.22628	1841.04	0.250955	1513.54	0.133996
2681.6	1.25304	1865.99	0.25222	1522.24	0.0997179
2682.1	1.2798	1871.77	0.268877	1538.79	0.119834
2683.8	1.42365	1902.4	0.267009	1543.99	0.101657
2691.4	1.64108	1925.36	0.284288	1567.97	0.134769
2691.9	1.61432	1935.61	0.312542	1598.65	0.137931
2692.4	1.66785	1943.49	0.332585	1629.88	0.145788
2692.9	1.72137	1964.77	0.315111	1644.72	0.171692
2693.4	1.69461	1975.8	0.34282	1663.72	0.181369
2693.9	1.58756	1998.66	0.357427	1689.75	0.173349
2694.4	1.48051	2008.9	0.379558	1722.8	0.172847
2694.9	1.45375	2028.87	0.368194	1741.8	0.183836
2695.4	1.50728	2040.69	0.392323	1769.65	0.190781
2695.9	1.5608	2057.77	0.388431	1773.04	0.173139
2696.4	1.53404	2061.71	0.442137	1788.65	0.20803
2696.9	1.74813	2064.07	0.420655	1809.48	0.199408
2697.4	1.96222	2068.27	0.40789	1817.28	0.214618
2697.9	1.93546	2094.92	0.426792	1819.63	0.229464
2698.4	1.98898	2112.93	0.435132	1836.81	0.223581
2698.9	2.04251	2124.75	0.45498	1848.52	0.241179
2699.4	2.01575	2140.52	0.484752	1864.92	0.261347
2699.9	1.9087	2140.52	0.502848	1878.97	0.283896
2700.4	1.80165	2160.22	0.500513	1883.66	0.26387
2700.9	1.77489	2164.95	0.524797	1904.85	0.298639
2701.4	1.82841	2187.01	0.547681	1905.78	0.32947
2701.9	1.88194	2204.88	0.574456	1910.98	0.317552
2702.4	1.85518	2215.39	0.558111	1922.7	0.331872
2702.9	2.07763	2226.42	0.608392	1928.27	0.277203
2706.8	2.20977	2227.21	0.58691	1934.41	0.297904
2706.9	2.23653	2239.03	0.647621	1953.93	0.281829
2714.47	2.12781	2239.03	0.630497	1961.74	0.300318
2714.57	2.10105	2250.06	0.668169	1965.64	0.325658
2714.67	2.18133	2266.61	0.694905	1965.64	0.336687
2714.77	2.15457	2283.16	0.710667	1975.79	0.315475
2720.86	1.74701	2306.02	0.726623	2004.69	0.324358
2722.14	1.85852	2321.78	0.741022	2008.59	0.342694
2722.64	1.88528	2321.78	0.759703	2019.52	0.359517
2723.14	1.91204	2321.78	0.778383	2035.92	0.378492
2723.64	1.77824	2325.72	0.722342	2051.54	0.368224
2724.14	1.805	2329.66	0.805625	2067.93	0.381387
2724.64	1.83176	2349.36	0.848434	2082.77	0.403579
2725.14	2.01909	2349.36	0.828197	2088.63	0.425047
2725.64	2.04585	2357.24	0.868282	2099.17	0.442942
2726.14	2.07261	2369.07	0.899805	2115.68	0.463655
2726.64	1.93881	2373.01	0.88346	2132.22	0.446554
2727.14	1.96557	2380.89	0.91615	2147.84	0.470715
2727.64	1.99233	2384.83	0.925491	2149.14	0.451937
2737.47	1.42699	2384.83	0.944171	2153.04	0.493076
2737.97	1.40023	2384.83	0.962851	2163.46	0.509183
2738.47	1.48051	2391.92	0.991806	2168.66	0.526179
2738.97	1.45375	2415.04	1.00955	2184.28	0.504287
2739.47	1.37347	2416.35	1.02823	2184.28	0.530666
2739.97	1.29318	2425.92	1.05592	2184.28	0.544974
2740.47	1.26642	2446.56	1.06404	2193.76	0.565679
2740.97	1.34671	2454.44	1.0905	2215.51	0.568257
2741.47	1.31994	2459.7	1.10529	2217.19	0.588442
2741.97	1.66785	2463.64	1.11696	2231.13	0.621927
2742.47	1.64108	2463.64	1.13564	2232.43	0.604043
2742.97	1.72137	2463.64	1.15432	2242.84	0.634458
2743.47	1.69461	2471.52	1.18196	2256.23	0.645203
2743.97	1.61432	2496.85	1.19469	2274.07	0.64701
2744.47	1.53404	2522.75	1.20686	2277.98	0.666687
2744.97	1.50728	2546.39	1.23932	2281.88	0.689941
2745.47	1.58756	2568.72	1.25862	2293.6	0.703367
2745.97	1.5608	2594.99	1.25434	2293.6	0.71678
2752.8	1.10585	2616	1.27419	2293.6	0.731088
2753.3	1.13261	2631.77	1.28275	2303.08	0.75026
2753.8	1.05233	2637.02	1.26407	2317.02	0.773141
2754.3	1.07909	2640.96	1.26174	2335.24	0.786276
2754.8	1.2129	2656.72	1.25356	2336.54	0.804459
2755.3	1.23966	2663.29	1.24461	2340.45	0.813406
2755.8	1.15937	2682.99	1.24306	2340.45	0.827713
2756.3	1.18614	2684.31	1.22827	2340.45	0.842021
2759.7	1.01419	2684.31	1.22048	2349.93	0.860937
2775.8	0.976225	2696.13	1.20647	2377.15	0.863521
2791.14	1.02724	2700.07	1.18818	2387.3	0.879628
2794.97	1.04564	2717.52	1.17067	2387.3	0.893935
2798.81	1.06236	2722.4	1.16133	2393.8	0.911231
2798.81	1.08913	2749.72	1.16	2399.01	0.920775
2798.81	1.11589	2757.6	1.14343	2402.91	0.929721
2805.71	1.15603	2767.06	1.14078	2402.91	0.944029
2814.14	1.18614	2771	1.11346	2410.72	0.964902
2814.14	1.2129	2777.57	1.08972	2430.24	0.979379
2821.81	1.24886	2790.7	1.0726	2434.15	0.995926
2837.14	1.27478	2794.64	1.05158	2435.45	1.04779
2855.03	1.23854	2794.64	1.0329	2441.95	1.00935
2871.64	1.243	2802.52	1.00838	2443.26	1.02753
2875.48	1.30656	2810.4	0.989704	2447.81	1.06122
2875.48	1.33333	2830.11	0.973359	2470.59	1.08658
2876.75	1.27311	2834.05	0.953511	2481	1.10507
2883.14	1.36929	2853.75	0.939501	2491.41	1.1173
2898.48	1.39856	2859	0.913037	2522.38	1.12836
2898.48	1.42532	2873.45	0.87892	2538.26	1.14388
2906.14	1.31827	2885.27	0.855439	2559.08	1.12662
2906.14	1.34336	2904.97	0.834424	2559.08	1.16775
2906.14	1.37012	2906.29	0.82	2566.89	1.15345
2921.48	1.2129	2906.98	0.81	2567.67	1.13735
2921.48	1.18614	2908.25	0.8	2596.45	1.14582
2921.48	1.23966	2908.3	0.79	2627.68	1.13282
2921.48	1.29318	2912.21	0.78	2629.36	1.15173
2921.48	1.26642	2912.21	0.7793	2652.78	1.15897
2936.81	1.07909	2913.02	0.7497	2660.59	1.13966
2936.81	1.05233	2913.13	0.7475	2668.4	1.12676
2936.81	1.10585	2914.19	0.7315	2691.82	1.12448
2936.91	1.15937	2914.46	0.7305	2691.82	1.12441
2937.81	1.13261	2915.97	0.7094	2693.78	1.11245
2940.65	1.01888	2916.71	0.6849	2715.25	1.11152
		2917.95	0.6836	2717.59	1.10712
		2918.3	0.6817	2730.87	1.10259
		2919.4	0.6814	2732.17	1.09591
		2919.82	0.6758	2736.33	1.07637
		2921.35	0.6752	2747.78	1.05587
		2922.31	0.6617	2762.1	1.04098
		2922.78	0.6565	2762.1	1.02668
		2924.72	0.6432	2767.56	1.0088
		2925.08	0.6398	2777.72	0.999419
		2925.19	0.6307	2793.33	0.987365
		2925.7	0.6078	2794.63	0.969479
		2927.23	0.6073	2798.8	0.951958
		2928.62	0.585	2816.76	0.937332
		2928.89	0.5841	2819.36	0.936718
			0.5763	2836.28	0.919452
				2840.18	0.919427
				2840.18	0.905144
				2840.18	0.890837
				2840.18	0.878326
				2847.99	0.865819
				2847.99	0.854621
				2855.8	0.851511
				2859.7	0.836744
				2859.7	0.822892
				2861.93	0.807698
				2863.61	0.796699
				2890.94	0.789429
				2893.54	0.783587
				2894.84	0.780627
				2895.03	0.77
				2895.03	0.76
				2895.7	0.75
				2897.64	0.74
				2899.73	0.73
				2900.16	0.72
				2900.29	0.71
				2900.99	0.7
				2901.82	0.69
				2904.37	0.68
				2905.83	0.67
				2905.85	0.66
				2909.34	0.65
				2910.13	0.64
				2910.93	0.63
				2911.26	0.62
				2911.47	0.61
				2911.7	0.6
				2911.75	0.59
				2913.3	0.58
				2915.75	0.57
				2916.66	0.56
				2918.56	0.55
				2918.81	0.54
				2919	0.53
