# Supplementary material for: Modulating CCTG repeat expansion toxicity in DM2 Drosophila model through TDP1 inhibition
Source: EMBO Mol Med. 2025 Mar 25;17(5):967–92. doi: 10.1038/s44321-025-00217-3 (PMC12081759; doi:10.1038/s44321-025-00217-3)
Supplement: Supplementary file 10 — Source data Fig. 4 [file 44321_2025_217_MOESM10_ESM.zip › figure 4/F4 B/mean length.xlsx]

## Sheet: Sheet1
(CCTG)720 + Control RI	(CCTG)720+ gkt RI1	(CCTG)720+ gkt RI2
2010	1340	1300
1925	1087	1246
1674	1046	972
