# Supplementary material for: Modulating CCTG repeat expansion toxicity in DM2 Drosophila model through TDP1 inhibition
Source: EMBO Mol Med. 2025 Mar 25;17(5):967–92. doi: 10.1038/s44321-025-00217-3 (PMC12081759; doi:10.1038/s44321-025-00217-3)
Supplement: Supplementary file 10 — Source data Fig. 4 [file 44321_2025_217_MOESM10_ESM.zip › figure 4/F4 C/CCTG length of different stage.xlsx]

## Sheet: Sheet1
Embryo					Larve					Pupa
(CCTG)720 + Control RI		(CCTG)720 + gkt RI 1			(CCTG)720 + Control RI		(CCTG)720 + gkt RI 1			(CCTG)720 + Control RI		(CCTG)720 + gkt RI 1
bp	Normalized Signal (A.U.)	bp	Normalized Signal (A.U.)		bp	Normalized Signal (A.U.)	bp	Normalized Signal (A.U.)		bp	Normalized Signal (A.U.)	bp	Normalized Signal (A.U.)
121.144	0.502502	144.191	0.211798		124.418	0.450046	77.8116	0.0294236		104.732	0.0250916	152.398	0.022155
121.335	0.423901	144.191	0.171579		128.307	0.357893	78.0609	0.0429663		112.362	0.0358042	181.457	0.0152647
121.527	0.345301	173.19	0.227767		152.337	0.461036	83.1366	0.0169077		135.428	0.0171146	194.11	0.030412
130.047	0.27402	180.095	0.170777		161.924	0.369967	102.072	0.0108516		167.714	0.0242356	220.824	0.0264408
142.681	0.227279	202.19	0.101022		178.7	0.255685	125.291	0.021901		199.3	0.0230116	231.106	0.0390032
154.939	0.335282	218.762	0.20115		192.919	0.380691	149.32	0.0337984		227.425	0.0192662	256.284	0.019209
165.893	0.407268	237.819	0.129018		202.859	0.481174	151.33	0.0506092		245.25	0.0377975	283.474	0.028547
195.82	0.342905	256.047	0.184149		207.946	0.264918	165.957	0.0753046		273.916	0.0362504	285.995	0.00776668
196.458	0.423466	264.333	0.112258		226.382	0.355578	180.864	0.0228584		292.532	0.0374262	305.786	0.0356262
217.422	0.384044	280.904	0.196817		228.064	0.438049	181.097	0.0355547		305.731	0.0213962	317.514	0.0219419
227.95	0.17373	286.822	0.301616		231.862	0.259899	181.425	0.0533294		334.707	0.0354865	333.298	0.0339504
230.265	0.251333	305.761	0.323006		255.913	0.382546	213.142	0.0209883		334.761	0.0201045	349.709	0.0131521
255.198	0.295401	317.361	0.257777		263.963	0.454458	236.452	0.0246623		364.134	0.0250553	356.632	0.0189338
261.018	0.190568	328.961	0.187878		288.58	0.358487	236.748	0.0407442		390.13	0.0039499	356.696	0.00544696
281.438	0.14591	359.618	0.191414		295.872	0.468157	262.448	0.0510731		397.345	0.0286746	388.107	0.0138712
307.267	0.213692	359.618	0.136924		302.568	0.516116	262.893	0.0752564		417.837	0.0153312	388.2	0.0054477
339.063	0.132803	392.761	0.156842		311.646	0.303456	263.396	0.102584		426.723	0.0322878	411.86	0.0203621
339.225	0.0664839	409.332	0.197938		326.942	0.441951	281.163	0.0823058		451.423	0.0162759	434.7	0.0283519
341.602	0.232675	425.903	0.130053		343.766	0.516633	281.662	0.109391		474.658	0.027682	447.217	0.0152133
372.104	0.275073	439.989	0.208091		359.445	0.262387	284.539	0.0501499		479.17	0.0163197	451.075	0.000101118
372.296	0.196473	446.617	0.122555		359.534	0.346612	284.789	0.0636926		480.518	0.00374176	453.598	0.020517
372.519	0.104772	453.522	0.26666		362.027	0.442391	285.35	0.0941636		511.072	0.029077	458.701	0.0493199
372.655	0.0490964	477.393	0.195262		363.7	0.516883	292.227	0.0366231		511.144	0.00834476	458.771	0.0347396
405.504	0.269967	508.76	0.167198		367.238	0.0913795	292.79	0.0240977		530.256	0.0244258	460.271	0.0732234
405.696	0.191366	535.392	0.240543		367.328	0.17649	319.662	0.0180574		541.825	0.00482633	484.125	0.0179527
405.845	0.12996	540.522	0.17315		387.24	0.155463	325.56	0.0304829		551.875	0.0188774	490.252	0.0285835
434.946	0.176459	541.903	0.119976		390.564	0.283169	349.392	0.0522544		572.564	0.0156346	511.349	0.00163696
441.432	0.255021	554.331	0.240804		391.46	0.376269	364.353	0.117682		580.154	0.00644735	523.248	0.0202183
456.247	0.341395	575.045	0.107783		410.108	0.416398	364.366	0.0752778		611.569	0.0122485	535.759	0.0331423
472.651	0.117291	599.902	0.136344		431.349	0.395388	364.607	0.0883973		626.222	0.012206	541.265	0.0483329
473.81	0.212805	609.963	0.0769878		440.939	0.308119	364.857	0.10194		627.966	0.0411521	545.314	0.0236729
476.944	0.0681416	627.245	0.0176202		468.78	0.352239	365.374	0.058211		637.645	0.00988205	545.422	0.00131643
506.778	0.156393	633.045	0.148477		471.078	0.262903	377.255	0.128767		641.763	0.0717035	553.353	0.0128893
508.237	0.242844	644.092	0.0772728		472.661	0.144377	385.855	0.0416467		649.337	0.04494	554.664	0.0649094
534.927	0.251204	653.759	0.0173033		487.303	0.526415	388.215	0.0774414		656.934	0.0248644	560.662	0.102306
550.517	0.133215	674.473	0.0595281		488.007	0.43759	391.882	0.0610853		658.148	0.00658232	560.732	0.0877252
581.091	0.146137	675.302	0.127263		490.877	0.135487	397.647	0.0293855		668.225	0.0353442	576.573	0.063688
613.639	0.147913	705.84	0.107222		494.977	0.241925	411.771	0.0206114		672.657	0.020829	582.163	0.0457613
614.263	0.234369	734.248	0.145424		501.726	0.341305	427.28	0.0439462		695.207	0.00696967	591.699	0.0247777
627.127	0.0934706	765.616	0.161981		507.185	0.47613	430.9	0.0250508		704.262	0.0386113	608.313	0.00358467
647.699	0.214526	765.616	0.11268		507.267	0.554149	451.326	0.0568311		712.42	0.0746492	608.394	0.013365
647.855	0.150663	786.33	0.158374		519.869	0.406074	451.552	0.0691041		729.9	0.0617554	618.695	0.029864
678.5	0.13411	797.93	0.1056		536.217	0.282634	458.405	0.0820957		729.971	0.0822648	631.99	0.0149748
699.942	0.0612343	816.158	0.0451337		551.555	0.208592	462.659	0.0976213		731.273	0.0159191	635.841	0.00179765
714.571	0.174838	831.072	0.123183		551.712	0.357536	468.174	0.109764		733.656	0.0394566	639.38	0.0834526
732.073	0.0877157	836.044	0.0734314		578.814	0.349365	468.361	0.119921		743.46	0.00710645	639.464	0.0659562
764.82	0.105772	850.248	0.0213609		585.117	0.277101	468.61	0.133464		769.308	0.00283996	641.359	0.0222174
764.988	0.0369966	881.615	0.0258394		598.494	0.108468	468.922	0.150392		778.352	0.0313606	647.164	0.0998656
794.314	0.00902315	885.758	0.0377897		599.921	0.200688	479.331	0.0691596		781.362	0.0569608	647.413	0.0479232
800.032	0.0910645	914.758	0.0151607		614.798	0.445566	482.777	0.0408126		795.915	0.0843008	649.695	0.118459
806.316	0.203781	945.415	0.00134767		614.865	0.509399	483.486	0.0793245		802.6	0.0226281	654.769	0.153459
831.588	0.109069	957.567	0.0569428		616.383	0.32856	483.843	0.0556265		809.578	0.044687	654.853	0.135962
858.184	0.204884	987.257	0.0541086		618.549	0.2222	488.14	0.116575		834.9	0.0194242	666.731	0.118481
864.47	0.31643	988.5	0.00231072		646.585	0.343124	488.389	0.130117		852.438	0.0232182	670.747	0.10099
864.985	0.105191	1021.64	0.0308403		646.689	0.44242	488.639	0.14366		856.335	0.0412693	670.831	0.0834932
891.551	0.213112	1022.47	0.036872		670.615	0.446266	489.353	0.096264		858.081	0.0709798	676.267	0.0430395
900.862	0.110878	1043.19	0.0626637		678.438	0.303629	490.511	0.029825		875.645	0.0820348	678.788	0.0638199
931.498	0.21288	1055.61	0.0150083		678.524	0.385193	507.018	0.0211402		883.218	0.0552714	698.476	0.0572841
931.683	0.136736	1072.19	0.0630634		686.326	0.223051	521.684	0.0418213		886.984	0.0358706	702.492	0.0397928
942.684	0.075266	1088.76	0.0359584		709.523	0.29143	526.234	0.0303196		896.886	0.0172627	702.597	0.0179223
948.676	0.0138254	1108.09	0.0447461		722.46	0.461102	532.071	0.0599547		917.674	0.0419898	709.198	0.0077245
960.903	0.13411	1126.04	0.0540753		729.015	0.376075	546.878	0.0739497		921.426	0.0186507	731.369	0.0844462
964.826	0.237249	1139.3	0.0126873		750.179	0.282366	548.01	0.0923185		939.956	0.0557168	733.24	0.022336
975.522	0.301049	1163.33	0.0686628		758.254	0.378215	563.383	0.108261		940.8	0.0779192	733.858	0.0573298
1006.53	0.251745	1181.67	0.00924805		768.691	0.44537	563.632	0.121804		940.875	0.0993203	733.942	0.0398334
1006.7	0.178057	1211.27	0.0263366		791.79	0.314044	563.881	0.135347		955.985	0.0350929	741.45	0.113656
1033.83	0.177899	1237.9	0.0455794		798.151	0.405313	564.131	0.148889		973.836	0.0239182	747.937	0.127334
1042.65	0.271185	1248.67	0.00594562		813.066	0.182088	564.43	0.165159		990.473	0.0310257	749.095	0.159048
1060.53	0.356231	1271.04	0.0560737		823.685	0.314445	578.219	0.0950873		994.521	0.0925477	749.179	0.141552
1073.42	0.202232	1282.09	0.0216174		825.749	0.111322	579.966	0.0750033		998.189	0.045058	749.79	0.178076
1075.74	0.278853	1297.67	0.13928		845.831	0.251651	583.256	0.109994		1000.82	0.0657863	765.162	0.0879891
1106.53	0.316664	1300.04	0.044723		849.903	0.331492	583.505	0.123536		1002.28	0.119287	766.367	0.109861
1106.76	0.221689	1327.27	0.167785		877.654	0.182899	583.754	0.137079		1010	0.135326	773.114	0.0694093
1136.11	0.165844	1355.67	0.117351		877.744	0.268009	584.004	0.150622		1010.07	0.15316	773.193	0.0530064
1142.63	0.231306	1384.28	0.143461		883.26	0.457802	584.253	0.164164		1025.19	0.0924993	792.828	0.0574059
1157.42	0.325539	1406.1	0.19272		885.807	0.35322	586.266	0.0579471		1025.26	0.1139	794.582	0.0197907
1173.61	0.191826	1420.18	0.14621		902.701	0.493863	593.294	0.0394011		1030.12	0.0398803	796.844	0.0399146
1182.06	0.147565	1436.75	0.217986		909.763	0.385437	609.554	0.0296397		1032.75	0.0630607	807.217	0.00843424
1190.88	0.297835	1456.09	0.160635		912.301	0.27199	613.756	0.0423439		1051.87	0.0496548	820.626	0.000515417
1215.36	0.186672	1486.47	0.148215		939.118	0.245375	627.602	0.05543		1055.78	0.0710498	827.117	0.121312
1215.53	0.11544	1505.8	0.102864		949.564	0.322105	642.079	0.0720239		1055.86	0.0924509	828.137	0.0727609
1228.18	0.0637857	1511.33	0.197498		973.295	0.141545	651.986	0.0866741		1066.16	0.116511	828.221	0.0552645
1236.35	0.132513	1536.18	0.0920665		975.79	0.239452	658.529	0.103373		1071.34	0.135229	828.384	0.0213652
1250.1	0.201208	1569.33	0.118855		980.105	0.297665	658.779	0.116916		1071.41	0.15663	829.339	0.0953621
1272.28	0.233829	1599.71	0.0470798		1006.97	0.2058	659.028	0.130458		1086.52	0.0924025	832.251	0.0348571
1284.6	0.317269	1605.23	0.12355		1033.11	0.149388	659.277	0.144001		1086.6	0.113804	835.679	0.139476
1312.87	0.248003	1635.61	0.0751275		1036.4	0.248724	661.325	0.162867		1091.78	0.0613624	837.248	0.163692
1315.16	0.333467	1635.61	0.117941		1055.6	0.306414	669.873	0.0729259		1105.56	0.0531369	847.258	0.184326
1326.37	0.18701	1660.47	0.0475398		1065.24	0.376751	674.411	0.060747		1105.84	0.135174	855.243	0.15882
1344.44	0.308735	1671.52	0.107067		1077.08	0.259874	675.455	0.0887362		1118.52	0.106619	855.331	0.140595
1350.86	0.117813	1689.47	0.10163		1079.39	0.179758	678.496	0.110184		1123.54	0.0807517	855.404	0.125286
1357.14	0.234974	1703.67	0.148141		1087.27	0.0919102	678.745	0.123727		1132.41	0.0602282	860.754	0.102693
1379.59	0.156245	1730.9	0.121818		1092.75	0.00589714	678.994	0.137269		1132.68	0.135132	867.419	0.0793728
1392.98	0.253434	1736.81	0.192166		1111.29	0.183705	679.244	0.150812		1132.76	0.159208	867.487	0.065157
1424.02	0.190374	1768.18	0.212445		1119.17	0.0965662	679.493	0.164355		1147.87	0.0949808	891.263	0.026185
1426.58	0.282059	1798.84	0.190421		1140.69	0.0904533	689.107	0.0399553		1151.81	0.12507	899.022	0.0477012
1451.04	0.113022	1812.1	0.14976		1142.52	0.204462	700.919	0.0349005		1158.01	0.0708884	901.54	0.0692106
1453.15	0.222955	1834.47	0.243642		1172.78	0.274374	714.95	0.0580228		1177.23	0.0851255	907.063	0.0105315
1459.62	0.308067	1842.75	0.181253		1175.08	0.190889	732.143	0.0784107		1185.5	0.112577	914.853	0.025851
1490.44	0.334907	1873.82	0.186663		1204.56	0.171046	751.613	0.115747		1201.67	0.13101	918.537	0.0772517
1507.41	0.224278	1886.94	0.258488		1204.63	0.232219	754.268	0.130649		1213.06	0.101417	929.486	0.0895134
1511.14	0.406018	1910.42	0.186808		1234.1	0.206524	754.518	0.144191		1214.51	0.0766845	929.684	0.211771
1523.87	0.317519	1917.32	0.269745		1236.41	0.128891	756.566	0.163058		1228.26	0.0627521	929.768	0.194274
1540.7	0.260928	1949.64	0.277084		1238	0.0141647	760.595	0.0863108		1243.58	0.0587151	929.853	0.176778
1558.1	0.313391	1967.04	0.230139		1256.19	0.0251222	762.468	0.0731109		1247.49	0.0787726	929.937	0.159281
1581.61	0.258235	1983.61	0.305807		1256.28	0.0599886	763.155	0.182296		1256.89	0.104745	930.021	0.141785
1601.77	0.205063	1994.38	0.408801		1264.39	0.187755	763.405	0.195839		1285.85	0.088075	930.105	0.124289
1620.01	0.258012	2002.25	0.375609		1266.05	0.257991	764.075	0.102907		1288.23	0.111345	930.189	0.106792
1632.83	0.13267	2033.32	0.418644		1294.14	0.315793	773.985	0.123917		1304.99	0.0800194	959.141	0.0813138
1644.9	0.320093	2041.61	0.361444		1302.67	0.196747	774.235	0.13746		1305.09	0.108108	964.28	0.102827
1651.79	0.232283	2066.47	0.42143		1318.81	0.126379	774.484	0.151002		1305.17	0.129509	985.53	0.0439855
1670.24	0.196807	2066.47	0.477867		1324.28	0.278936	774.733	0.164545		1312.89	0.144656	989.546	0.0263119
1690.77	0.332927	2095.47	0.394434		1332.81	0.0481833	776.777	0.0600205		1312.96	0.165166	995.618	0.0716649
1702.16	0.226424	2102.09	0.446238		1348.11	0.191466	784.472	0.0469169		1316.89	0.194586	999.732	0.0882919
1715.9	0.296756	2134.53	0.469144		1356.17	0.274017	804.33	0.0478029		1339.95	0.209709	1000.83	0.132399
1734.61	0.204012	2163.13	0.529727		1368.18	0.313177	808.618	0.0652094		1343.62	0.165117	1001.75	0.105354
1766.23	0.193302	2185.23	0.583913		1388.1	0.306334	826.543	0.0842822		1343.7	0.186518	1003.31	0.160834
1797.04	0.223581	2213.83	0.511421		1389.69	0.192368	829.043	0.0969427		1345.08	0.143535	1005.17	0.0467447
1810.54	0.166518	2215.61	0.592576		1417.46	0.166272	840.441	0.112539		1354.96	0.118061	1008.42	0.190002
1828.94	0.148727	2240.46	0.664022		1427.9	0.240342	849.462	0.1283		1370.76	0.0942467	1008.48	0.175786
1841.27	0.228892	2265.32	0.69698		1435.94	0.298956	849.711	0.141842		1388.21	0.126257	1009.99	0.213905
1862.09	0.246784	2273.61	0.629401		1451.68	0.0996778	851.752	0.160346		1401.1	0.156109	1012.56	0.145901
1868.87	0.318794	2300.24	0.705951		1451.76	0.184789	856.953	0.175994		1404.76	0.106613	1027.93	0.219552
1891.71	0.423461	2306.75	0.641918		1453.26	0.0165682	858.505	0.188411		1408.69	0.134696	1031.68	0.0940195
1900.24	0.350707	2334.09	0.710822		1470.19	0.269066	858.754	0.201954		1419.96	0.0677997	1034.98	0.11604
1916.25	0.285769	2338.51	0.666131		1471.47	0.0330575	864.634	0.0902427		1431.5	0.0811572	1040.18	0.125524
1932.56	0.442874	2363.37	0.722873		1477.18	0.344688	864.883	0.103785		1433.24	0.107906	1061.64	0.0774364
1935.58	0.347882	2366.53	0.821802		1499.63	0.206667	865.132	0.117328		1448.34	0.146375	1065.56	0.102749
1961.99	0.357554	2373.04	0.695495		1510.07	0.273822	869.35	0.130879		1462.21	0.0931469	1071.93	0.0632338
1964.9	0.305137	2385.46	0.839334		1539.55	0.251053	869.599	0.144421		1462.46	0.1627	1079.21	0.184625
1983.35	0.1552	2397.89	0.769104		1571.36	0.170332	869.828	0.070617		1473.8	0.117651	1079.29	0.167129
1985.92	0.242791	2406.18	0.722283		1571.45	0.263422	869.849	0.157964		1479.61	0.135922	1079.37	0.149632
1999.34	0.442487	2431.03	0.768647		1587.18	0.0535052	879.884	0.0564178		1489.06	0.097786	1079.46	0.132136
2002.07	0.352081	2439.32	0.597277		1612.86	0.105501	896.053	0.0725314		1504.49	0.123844	1083.47	0.114645
2017.76	0.304831	2439.32	0.633604		1635.14	0.165814	903.524	0.0903204		1507.12	0.145241	1083.56	0.0971483
2032.91	0.368605	2439.32	0.706258		1645.71	0.103887	928.532	0.112376		1509.23	0.165569	1083.64	0.0796519
2052.54	0.304629	2464.18	0.775974		1670.9	0.0510103	928.782	0.125919		1536.73	0.134494	1089.58	0.207238
2083.04	0.347436	2472.46	0.700612		1674.19	0.146091	929.031	0.139462		1541.67	0.160346	1094.58	0.257547
2108.3	0.258456	2493.18	0.53426		1690.98	0.185133	929.28	0.153004		1569.04	0.16494	1094.69	0.234948
2120.55	0.367114	2494.83	0.562261		1714.77	0.0586536	933.849	0.0994091		1569.88	0.187945	1094.76	0.219638
2135.32	0.473138	2497.32	0.752165		1716.18	0.140235	939.198	0.168259		1587.62	0.144223	1110.58	0.199975
2137.33	0.333612	2499.1	0.650944		1740.57	0.221091	945.777	0.186893		1603.07	0.176746	1110.67	0.182479
2152.52	0.379374	2526.32	0.756954		1749.09	0.0917099	946.026	0.200435		1615.96	0.209273	1110.75	0.164982
2166.21	0.470994	2527.98	0.678569		1766.58	0.0451193	946.348	0.217928		1619.59	0.152198	1114.85	0.129995
2167.79	0.558006	2538.75	0.634829		1773.05	0.134566	959.843	0.0887402		1632	0.192127	1118.72	0.143122
2191.3	0.451198	2563.61	0.696761		1780.18	0.0185422	960.341	0.115826		1644.81	0.160311	1142.41	0.122011
2199.36	0.569051	2569.41	0.556563		1802.57	0.149299	960.591	0.129368		1661.97	0.210984	1157.73	0.207144
2199.55	0.49045	2571.89	0.622695		1826.35	0.0175	960.84	0.142911		1665.71	0.183781	1159.62	0.163171
2220.44	0.480504	2581.56	0.517474		1836.82	0.116217	961.089	0.156454		1684.82	0.169037	1164.61	0.138078
2234.61	0.536565	2603.65	0.556091		1851.91	0.054117	961.339	0.169996		1686.94	0.227887	1165.34	0.259097
2261.94	0.578513	2612.49	0.509263		1866.28	0.072968	964.04	0.101162		1694.21	0.192716	1165.42	0.2416
2266.29	0.504801	2643.7	0.565918		1890.23	0.0945461	967.577	0.0777526		1713.45	0.242291	1165.51	0.224104
2268.99	0.425203	2646.46	0.641128		1898.09	0.00464968	967.857	0.0621555		1715.65	0.215804	1165.68	0.189111
2297.39	0.417179	2658.89	0.529382		1923.66	0.0623349	987.123	0.0617103		1737.86	0.208546	1177.39	0.206623
2298.83	0.51149	2667.18	0.648627		1932.43	0.0450742	991.403	0.0786466		1754.03	0.226444	1177.55	0.17163
2308.37	0.362095	2667.18	0.586353		1953.02	0.0908427	1001.32	0.0936595		1754.1	0.247845	1187.23	0.122215
2316.14	0.597849	2671.32	0.749766		1985.68	0.126338	1003.94	0.113091		1771.86	0.209473	1189.46	0.147587
2333.81	0.540762	2671.32	0.812041		1995.92	0.241374	1007.44	0.130816		1783.99	0.244855	1213.28	0.100596
2359.71	0.580753	2671.32	1.12341		2016.81	0.0921694	1025.08	0.140669		1800.14	0.25981	1219.87	0.0929501
2390.72	0.576363	2671.32	0.691384		2036.3	0.00646037	1025.86	0.225987		1815.44	0.249754	1236.73	0.127965
2408.61	0.671982	2671.32	0.998865		2050.27	0.121538	1031.39	0.0953721		1833.43	0.276254	1236.82	0.110469
2426.6	0.531241	2671.32	1.06114		2057.59	0.0168575	1032.5	0.15575		1861.57	0.285796	1244.28	0.193587
2458.17	0.546263	2671.32	0.874316		2066.11	0.22347	1032.75	0.169293		1876.86	0.273065	1244.37	0.17609
2459.75	0.466017	2671.32	0.93659		2080.58	0.110518	1033	0.182835		1880.75	0.289109	1244.45	0.158594
2479.33	0.423328	2675.46	1.21288		2099.91	0.177654	1033.25	0.196378		1893.97	0.31049	1244.52	0.144378
2494.4	0.519853	2687.89	1.79264		2105.36	0.0570137	1033.5	0.209921		1915.28	0.29708	1246.8	0.21546
2516.39	0.631075	2687.89	1.73036		2121.03	0.312146	1035.86	0.122324		1923.07	0.331845	1268.09	0.147689
2522.44	0.547528	2687.89	1.66809		2129.2	0.133845	1044.08	0.137999		1933.09	0.34681	1276.03	0.130749
2545.56	0.648918	2687.89	1.97946		2131.49	0.222649	1046.85	0.0726211		1958.91	0.349623	1285.29	0.114176
2559.12	0.563035	2687.89	1.91719		2155.14	0.106922	1055.43	0.107552		1990.53	0.360783	1301.08	0.0996162
2589.21	0.547141	2687.89	1.85491		2162.32	0.224745	1063.81	0.0889479		2022.92	0.38285	1303.59	0.123677
2604.36	0.497928	2687.89	1.41899		2179.51	0.307865	1079.19	0.10506		2049.79	0.394511	1311.18	0.180551
2621	0.517481	2687.89	1.35672		2193.72	0.196335	1088.12	0.115742		2061.42	0.42927	1311.38	0.138268
2627.22	0.413582	2687.89	1.29444		2211.42	0.296826	1095.58	0.133023		2076.82	0.44864	1315.23	0.154919
2658.8	0.419013	2687.89	1.60581		2228.61	0.38172	1103.73	0.144889		2092.22	0.469348	1321.94	0.231304
2669.33	0.382108	2687.89	1.54354		2228.78	0.218591	1105.78	0.163756		2116.94	0.490901	1322.82	0.212278
2674.87	0.674368	2687.89	1.48127		2241.97	0.314173	1112.37	0.182994		2134.46	0.489345	1322.9	0.195875
2675.07	0.595767	2687.89	2.04174		2252.71	0.206233	1112.62	0.196536		2134.58	0.524122	1330.5	0.250562
2675.26	0.517167	2687.89	2.53993		2252.77	0.150911	1112.87	0.210079		2153.87	0.557531	1346.46	0.20028
2678.79	0.78242	2687.89	2.47766		2268.49	0.366147	1113.12	0.223622		2185.34	0.569519	1346.55	0.182783
2689.01	1.72555	2687.89	2.60221		2280.31	0.501642	1113.37	0.237164		2203.83	0.593566	1346.67	0.157268
2689.2	1.64695	2687.89	2.72676		2288.2	0.576014	1113.62	0.250707		2203.9	0.614967	1346.77	0.136673
2689.39	1.56835	2687.89	2.66448		2306.08	0.369095	1119.01	0.112757		2217.13	0.638641	1370.4	0.127773
2689.58	1.48975	2687.89	2.41539		2312.23	0.479964	1123.27	0.128424		2234.69	0.649696	1380.77	0.152209
2689.77	1.41115	2687.89	2.16629		2332.27	0.378645	1123.7	0.1517		2245.5	0.67001	1393.76	0.176283
2689.97	1.33255	2687.89	2.10401		2344.08	0.522119	1123.95	0.165243		2261.69	0.695131	1395.29	0.129628
2690.16	1.25395	2687.89	2.22856		2360.1	0.452766	1126.72	0.1005		2265.58	0.711175	1403.18	0.201915
2690.35	1.17535	2687.89	2.35311		2376.15	0.352827	1136.1	0.0864323		2275.24	0.73323	1409.24	0.226605
2690.54	1.09675	2687.89	2.29084		2391.97	0.478963	1150.68	0.108588		2292.59	0.762629	1411.94	0.155748
2690.73	1.01815	2692.03	2.81622		2408.04	0.361735	1160.63	0.125657		2307.27	0.795644	1425.06	0.206942
2690.92	0.939548	2704.46	2.96006		2423.87	0.467924	1165.69	0.154202		2323.45	0.818759	1425.14	0.189446
2691.1	0.86586	2704.46	3.02233		2435.93	0.379116	1167.88	0.180566		2327.34	0.834135	1425.23	0.17195
2692.91	1.83606	2704.46	2.89779		2443.8	0.478312	1175.57	0.167039		2338.92	0.857301	1438.71	0.147472
2704.46	2.23636	2708.6	3.09493		2457.37	0.57237	1177.9	0.201141		2354.39	0.89562	1451.36	0.134366
2704.65	2.15776	2711.92	4.64916		2483.5	0.63503	1182.19	0.224945		2373.64	0.920335	1468.64	0.137013
2704.84	2.07916	2712.75	3.52042		2487.58	0.541594	1184.84	0.239846		2377.56	0.943736	1470.11	0.158885
2705.03	2.00056	2712.75	3.45814		2487.66	0.467123	1185.16	0.256775		2386.96	0.971237	1478.89	0.186599
2705.21	1.92687	2712.75	3.58269		2516.85	0.511084	1195.31	0.162		2408.31	0.967764	1480.11	0.205191
2711.31	2.85038	2712.75	3.70724		2535.2	0.75909	1196.05	0.115958		2408.38	0.989165	1491.82	0.221609
2711.5	2.77178	2712.75	3.64497		2535.29	0.673979	1196.77	0.133226		2419.95	1.00787	1503.73	0.198296
2711.69	2.69318	2712.75	3.20904		2535.38	0.588868	1199.08	0.151004		2430.76	1.02926	1503.81	0.180799
2711.89	2.61458	2712.75	3.14677		2551.42	0.495578	1199.44	0.170472		2446.96	1.05866	1503.93	0.157106
2712.08	2.53598	2712.75	3.27132		2566.14	0.398759	1199.69	0.184015		2462.35	1.07468	1529.5	0.153859
2712.27	2.45738	2712.75	3.39587		2566.24	0.303009	1199.94	0.197557		2473.78	1.05416	1535.14	0.207084
2712.46	2.37878	2712.75	3.33359		2587.49	0.316927	1201.56	0.213924		2494.68	1.07846	1535.22	0.189588
2712.63	2.31	2712.75	4.32999		2595.39	0.393959	1208.6	0.107519		2523.74	1.09064	1535.31	0.172092
2712.84	2.95634	2712.75	4.26771		2608.93	0.509674	1235.61	0.123429		2539.04	1.07991	1545.26	0.228093
2737.75	2.27547	2712.75	4.20544		2639.16	0.470539	1246.97	0.165489		2550.62	1.1013	1550.67	0.246472
2737.94	2.19687	2712.75	4.39226		2665.44	0.503189	1247.22	0.179031		2569.68	1.07017	1565.31	0.199833
2738.13	2.11827	2712.75	4.57909		2670.81	0.698874	1253.03	0.135595		2597.97	1.04932	1570.43	0.225173
2738.33	2.03967	2712.75	4.51681		2670.9	0.613763	1254.07	0.192023		2599.6	1.07661	1582.45	0.177985
2738.52	1.96107	2712.75	4.45454		2680.36	0.824899	1254.56	0.146883		2611.93	1.09407	1582.53	0.161217
2738.71	1.88246	2712.75	3.89407		2682.52	0.943417	1258.28	0.205009		2623.34	1.06908	1602.15	0.169991
2738.9	1.80386	2712.75	3.83179		2685.28	2.103	1263.84	0.219691		2627.07	1.04032	1605.94	0.199157
2739.09	1.72526	2712.75	3.76952		2685.37	2.01789	1264.01	0.229002		2645.37	1.00912	1621.38	0.258592
2739.28	1.64666	2712.75	3.95634		2685.46	1.93278	1264.31	0.245648		2661.36	0.978065	1621.46	0.241095
2739.47	1.56806	2712.75	4.14316		2685.55	1.84767	1275.49	0.206172		2672.92	0.994098	1621.55	0.223599
2739.67	1.48946	2712.75	4.08089		2685.64	1.76256	1278.21	0.138467		2684.51	1.02083	1639.95	0.211229
2739.86	1.41086	2712.75	4.01861		2685.73	1.67745	1278.46	0.152009		2684.58	1.04223	1660.81	0.233491
2740.05	1.33226	2737.6	1.95542		2685.82	1.59234	1278.71	0.165552		2684.66	1.06363	1660.9	0.215995
2740.24	1.25366	2737.6	1.89315		2685.91	1.50723	1278.96	0.179095		2684.73	1.08503	1668.57	0.255919
2740.43	1.17506	2737.6	1.83087		2686	1.42212	1279.21	0.192637		2684.81	1.10644	1676.36	0.271785
2744.8	1.09643	2737.6	2.0177		2686.09	1.337	1280.04	0.093894		2684.88	1.12784	1690.98	0.229156
2757.17	0.585466	2737.6	2.20452		2686.18	1.25189	1284.52	0.121552		2684.96	1.14924	1692.18	0.251028
2757.77	0.909686	2737.6	2.14225		2686.27	1.16678	1285.61	0.108858		2685.03	1.17064	1708.16	0.197466
2757.96	0.831085	2737.6	2.07997		2686.36	1.08167	1302.47	0.0911176		2685.11	1.19204	1710.44	0.214309
2758.15	0.752485	2737.6	1.5195		2686.45	0.996562	1309.45	0.110598		2685.18	1.21344	1723.62	0.253256
2758.34	0.673884	2737.6	1.45723		2692.32	2.23058	1315.29	0.126014		2691.66	1.23929	1723.71	0.23576
2758.92	1.00793	2737.6	1.39495		2700.45	2.83688	1322.08	0.150404		2696.83	1.25622	1727.74	0.213894
2781.82	0.286645	2737.6	1.58178		2700.54	2.75177	1332.95	0.16566		2700.71	1.26959	1733.05	0.277951
2783.74	0.526363	2737.6	1.7686		2700.63	2.66666	1333.86	0.186653		2700.79	1.291	1754.95	0.279541
2783.94	0.447762	2737.6	1.70633		2700.72	2.58155	1341.77	0.141979		2700.86	1.3124	1762.89	0.263149
2784.13	0.369162	2737.6	1.64405		2700.81	2.49644	1350.72	0.197012		2700.93	1.3338	1762.97	0.245652
2807.48	0.4902	2737.6	2.82727		2700.9	2.41133	1350.97	0.210555		2701.01	1.3552	1763.04	0.23089
2814.51	0.575309	2737.6	2.76499		2700.99	2.32622	1351.22	0.224098		2701.08	1.3766	1793.02	0.26501
2824.55	0.909299	2737.6	2.70272		2707.62	3.60278	1351.47	0.23764		2701.16	1.398	1794.09	0.315678
2824.74	0.830698	2737.6	2.88954		2707.71	3.51767	1351.72	0.251183		2701.23	1.4194	1794.17	0.298182
2824.93	0.752097	2737.6	3.07637		2707.8	3.43256	1351.97	0.264726		2701.31	1.4408	1795.05	0.278718
2825.12	0.673497	2737.6	3.01409		2707.89	3.34745	1358.11	0.167403		2701.38	1.4622	1824.07	0.270882
2832.52	1.06154	2737.6	2.95182		2707.98	3.26234	1358.36	0.180946		2701.46	1.4836	1840.54	0.302835
2833.57	0.974091	2737.6	2.39135		2708.07	3.17723	1365.74	0.150491		2701.53	1.50501	1853.06	0.31539
2856.93	0.748637	2737.6	2.32907		2708.16	3.09211	1373.42	0.136541		2701.61	1.52641	1871.62	0.270579
2857.91	0.91893	2737.6	2.2668		2708.25	3.007	1373.56	0.101078		2701.68	1.54781	1874.12	0.295005
2858.1	0.840329	2737.6	2.45362		2708.33	2.92721	1374.38	0.117217		2701.76	1.56921	1884.76	0.262212
2870.99	0.689606	2737.6	2.64045		2732.29	2.88968	1392.78	0.110765		2701.83	1.59061	1888.42	0.318898
2874.2	0.512738	2737.6	2.57817		2732.38	2.80457	1397	0.124315		2703.2	1.61647	1896.18	0.340232
2875.37	0.604431	2737.6	2.5159		2732.47	2.71945	1402.86	0.141086		2719.02	1.75555	1916.07	0.291414
2888.26	0.453707	2741.75	1.32484		2732.56	2.63434	1405.73	0.167499		2721.48	1.7288	1919.83	0.32714
2892.64	0.368532	2754.18	0.857605		2732.65	2.54923	1413.25	0.188165		2722.72	1.64462	1922.31	0.303378
2897.02	0.283357	2754.18	0.91988		2732.69	1.25486	1413.53	0.159897		2725.1	1.66682	1945.02	0.345086
2912.51	0.204668	2754.18	0.79533		2732.74	2.46412	1430.2	0.203096		2725.17	1.68822	1963	0.343235
2930.63	0.191463	2754.18	0.670781		2732.83	2.37901	1430.44	0.216638		2725.25	1.70962	1966.83	0.36511
2944.79	0.254541	2754.18	0.733056		2732.92	2.2939	1430.69	0.230181		2731.55	1.3177	1977.22	0.383714
2969.73	0.129012	2754.18	1.1067		2733.01	2.20879	1430.94	0.243724		2731.61	1.33642	2002.18	0.372446
2987.64	0.204233	2754.18	1.16898		2733.1	2.12368	1431.19	0.257266		2731.69	1.35783	2008.38	0.390096
3004.29	0.104577	2754.18	0.982154		2733.19	2.03857	1435.94	0.15571		2731.76	1.37923	2024.29	0.406739
3018.32	0.171305	2754.18	1.04443		2733.28	1.95346	1437.57	0.172641		2731.84	1.40063	2053.13	0.404042
3026.99	0.038618	2755.56	1.2494		2733.37	1.86835	1437.82	0.186183		2731.91	1.42203	2063.47	0.433763
		2762.46	0.592824		2733.46	1.78324	1450.23	0.1273		2731.99	1.44343	2078.67	0.406262
		2770.75	0.517461		2733.55	1.69812	1452.42	0.116809		2732.06	1.46483	2084.47	0.4265
		2783.18	0.491342		2733.64	1.61301	1455.3	0.144237		2732.13	1.48623	2092.23	0.448381
		2795.6	0.541769		2733.73	1.5279	1472.51	0.130391		2732.21	1.50763	2102.37	0.46589
		2796.43	0.611038		2733.82	1.44279	1472.72	0.142241		2732.28	1.52903	2119.69	0.461538
		2803.89	0.810214		2733.91	1.35768	1476.38	0.168317		2732.36	1.55043	2131.39	0.480144
		2803.89	0.747939		2746.06	1.17667	1483.18	0.192706		2732.43	1.57184	2143.11	0.496562
		2803.89	0.685665		2750.15	1.08087	1485.94	0.213364		2732.51	1.59324	2156.51	0.513451
		2803.89	0.872489		2750.24	0.995761	1486.19	0.226906		2733.88	1.61999	2177.06	0.522121
		2803.89	0.997038		2750.33	0.91065	1492.8	0.154977		2745.62	0.956531	2182.17	0.548008
		2803.89	0.934763		2750.42	0.825539	1494.44	0.243851		2745.7	0.977932	2205.68	0.56517
		2811.35	1.0919		2750.51	0.740428	1502.56	0.254023		2745.77	0.999333	2217.38	0.584687
		2816.32	1.16034		2750.6	0.655317	1502.77	0.265309		2745.85	1.02073	2240.9	0.599115
		2820.46	1.1992		2758.65	0.580745	1514.92	0.19277		2745.92	1.04214	2256.55	0.613716
		2820.46	1.26148		2766.84	0.376734	1517.69	0.213427		2745.99	1.06354	2263.51	0.638439
		2828.75	1.33142		2775.48	0.503935	1517.93	0.22697		2746.07	1.08494	2268.15	0.654192
		2830.52	1.41369		2782.45	0.697472	1518.07	0.14209		2746.14	1.10634	2279.07	0.673889
		2837.03	1.54927		2782.54	0.612362	1518.18	0.240512		2746.22	1.12774	2287.62	0.693584
		2841.18	1.47396		2784.2	0.300272	1523.24	0.155884		2746.29	1.14914	2298.04	0.70672
		2853.6	1.1209		2789.5	0.81441	1523.49	0.169427		2746.37	1.17054	2325.15	0.714878
		2853.6	1.05863		2790.73	0.404804	1533.35	0.130513		2746.44	1.19194	2344.11	0.743334
		2853.6	0.996353		2794.19	0.89946	1544.25	0.147462		2746.52	1.21334	2365.1	0.768044
		2853.6	1.30773		2798.13	0.952604	1548.36	0.155088		2746.59	1.23474	2379.6	0.779545
		2853.6	1.24545		2805.17	1.08018	1548.84	0.181327		2746.67	1.25615	2389.31	0.804162
		2853.6	1.18318		2816.47	1.20416	1549.09	0.194869		2746.74	1.27755	2393.18	0.816196
		2857.75	0.931426		2837.05	1.09467	1552.55	0.167228		2746.82	1.29895	2404.1	0.835019
		2870.18	0.715888		2837.7	1.22871	1556.63	0.216213		2749.37	0.932449	2412.65	0.855588
		2870.18	0.778163		2845.94	0.98392	1573.63	0.234699		2762.06	0.906569	2420.35	0.888404
		2871.56	0.858582		2846.02	0.898809	1573.88	0.248241		2762.19	0.839181	2420.43	0.872548
		2872.25	0.639963		2846.11	0.813699	1574.13	0.261784		2768.28	0.857515	2449.17	0.890628
		2882.6	0.591168		2846.2	0.728588	1574.38	0.275327		2768.34	0.874903	2455.62	0.912507
		2892.27	0.485946		2853.51	0.605087	1574.63	0.288869		2787.47	0.86551	2466.54	0.930018
		2911.6	0.407836		2873	0.520797	1579.15	0.17518		2791.35	0.87888	2494.84	0.932241
		2928.18	0.285005		2886.16	0.642976	1580.77	0.191547		2798.35	0.90776	2502.61	0.951935
		2928.18	0.341441		2894.23	0.557765	1581.02	0.20509		2814.52	0.925658	2515.99	0.971323
		2954.81	0.216525		2901.52	0.447031	1581.27	0.218632		2814.59	0.947059	2544.92	0.980859
		2965.46	0.290329		2918.35	0.363306	1593.44	0.146545		2831.71	0.910249	2545.79	0.964566
		2987.56	0.306891		2926.42	0.272776	1598.54	0.164837		2835.97	0.847599	2561.26	1.01762
		2995.29	0.24399		2949.63	0.197482	1599.62	0.137416		2838.64	0.879697	2563.98	0.996485
		3019.32	0.184498		2966.32	0.248338	1612.33	0.181454		2848.68	0.827961	2592.84	0.990325
		3027.6	0.149355		2982.34	0.178985	1612.58	0.194996		2852.35	0.782478	2602.74	0.976669
		3040.03	0.223135				1615.88	0.158608		2852.43	0.803879	2610.02	0.960457
							1620.09	0.214986		2856.1	0.756612	2620.3	1.00312
							1637.02	0.2289		2884.5	0.736567	2628.25	0.985632
							1637.27	0.242443		2902.07	0.747622	2637.54	0.959764
							1637.51	0.255986		2905.77	0.710165	2659.83	0.958699
							1637.76	0.269528		2922.64	0.678418	2670.75	0.97621
							1638.01	0.283071		2924.92	0.704784	2678.38	1.18836
							1638.26	0.296614		2943.98	0.67399	2678.46	1.17087
							1638.51	0.310156				2678.55	1.15337
							1650.12	0.207598				2678.63	1.13588
							1657.17	0.159876				2678.72	1.11838
							1659.39	0.151078				2678.8	1.10088
							1662.22	0.175121				2678.88	1.08339
							1664.28	0.200742				2678.97	1.06589
							1670.04	0.190456				2679.05	1.04839
							1676.45	0.215437				2679.14	1.0309
							1676.7	0.22898				2679.22	1.0134
							1676.95	0.242522				2679.31	0.995904
							1686.96	0.263098				2693.52	1.31086
							1694.35	0.325503				2693.6	1.29336
							1701.52	0.284044				2693.69	1.27587
							1701.77	0.297587				2693.77	1.25837
							1702.02	0.31113				2693.85	1.24087
							1708.06	0.207883				2693.94	1.22338
							1708.45	0.229043				2694.02	1.20588
							1708.7	0.242586				2700.89	1.41257
							1708.95	0.256129				2700.97	1.39507
							1715.66	0.189701				2701.06	1.37758
							1715.79	0.268556				2701.14	1.36008
							1725.02	0.174908				2701.23	1.34258
							1737.36	0.204725				2701.3	1.32673
							1740.1	0.224028				2701.59	1.4316
							1740.35	0.237571				2724.97	1.3109
							1740.6	0.251113				2725.05	1.2934
							1740.85	0.264656				2725.14	1.27591
							1741.1	0.278199				2725.22	1.25841
							1749.33	0.294297				2725.3	1.24091
							1757.47	0.305316				2725.39	1.22342
							1757.62	0.31378				2725.47	1.20592
							1757.93	0.330144				2725.56	1.18843
							1774.03	0.199269				2725.64	1.17093
							1774.46	0.294065				2725.72	1.15343
							1779.47	0.207179				2725.81	1.13594
							1779.71	0.219875				2725.89	1.11844
							1779.95	0.233418				2725.98	1.10094
							1780.2	0.246961				2726.06	1.08345
							1780.45	0.260503				2726.14	1.06595
							1780.7	0.274046				2726.23	1.04845
							1791.1	0.191967				2726.31	1.03096
							1809.86	0.277208				2726.43	1.0069
							1812.79	0.292731				2742.25	0.987237
							1813.04	0.306273				2742.33	0.969741
							1813.29	0.319816				2742.42	0.952245
							1813.54	0.333359				2742.5	0.934748
							1813.79	0.346901				2742.59	0.917252
							1820.18	0.263122				2742.67	0.899755
							1824.93	0.219119				2742.75	0.882259
							1827.57	0.233513				2762.59	0.845104
							1827.82	0.247056				2766.46	0.858232
							1837.42	0.207633				2788.76	0.853886
							1850.41	0.252461				2789.9	0.888881
							1851.99	0.266571				2789.98	0.871385
							1860.15	0.278437				2796.84	0.916447
							1860.38	0.291133				2805.38	0.939203
							1860.63	0.304676				2821.21	0.917353
							1860.88	0.318218				2826.83	0.894615
							1861.13	0.331761				2833.19	0.878731
							1863.17	0.350023				2837.22	0.858323
							1882.63	0.23713				2845.17	0.840837
							1882.98	0.22516				2860.95	0.828282
							1891.5	0.25734				2879.21	0.847442
							1891.81	0.273986				2896.24	0.847464
							1908	0.291228				2900.27	0.827786
							1908.23	0.303924				2900.35	0.810289
							1908.48	0.317467				2908.31	0.790616
							1908.73	0.33101				2916.27	0.770943
							1908.98	0.344552				2920.3	0.749806
							1911.03	0.363177				2934.59	0.721976
							1919.13	0.2491				2950.66	0.703917
							1921.54	0.380126				2959.52	0.768811
							1932.15	0.266393				2959.61	0.751315
							1934.84	0.240075				2959.69	0.733819
							1942.3	0.2865
							1942.98	0.251518
							1955.99	0.311637
							1956.24	0.32518
							1956.49	0.338723
							1956.74	0.352265
							1957.08	0.298944
							1958.78	0.370527
							1967.14	0.27061
							1973.77	0.285773
							1980.17	0.259492
							1990.35	0.309731
							1990.95	0.270234
							1991.16	0.282084
							2003.9	0.326968
							2004.14	0.340511
							2004.39	0.354053
							2004.64	0.367596
							2004.89	0.381139
							2017.07	0.309897
							2023.24	0.300204
							2027.69	0.326169
							2034.51	0.337468
							2036.06	0.349885
							2039.02	0.366818
							2044.56	0.380371
							2044.81	0.393914
							2061.87	0.328946
							2068.57	0.348257
							2069.45	0.367443
							2084.18	0.377065
							2084.43	0.390608
							2084.68	0.40415
							2084.93	0.417693
							2099.84	0.365247
							2104.09	0.38049
							2116.15	0.389402
							2116.4	0.402521
							2118.44	0.421146
							2138.69	0.391845
							2140.3	0.407647
							2144.55	0.42289
							2150.1	0.437008
							2167.6	0.453406
							2172.41	0.427601
							2196.92	0.465738
							2201.07	0.475479
							2213.27	0.491303
							2234.9	0.502631
							2245.61	0.523812
							2261.7	0.535694
							2277.86	0.550961
							2282	0.56028
							2293.38	0.575199
							2298.43	0.590782
							2309.82	0.60604
							2318.83	0.621293
							2329.65	0.63401
							2351.15	0.65211
							2374.44	0.667109
							2379.42	0.678968
							2383.54	0.68744
							2391.07	0.708107
							2404.18	0.730929
							2423.61	0.751507
							2428.66	0.767091
							2436.85	0.781073
							2449.05	0.796755
							2456.56	0.816914
							2473.63	0.8387
							2481.81	0.851836
							2490.08	0.870473
							2498.3	0.885724
							2506.54	0.902245
							2529.19	0.911177
							2540.12	0.930102
							2558.89	0.943399
							2565.73	0.956109
							2593.33	0.966683
							2620.8	0.980764
							2650.94	0.985902
							2673.2	0.973533
							2695.67	0.95823
							2715.03	0.947173
							2732.06	0.946532
							2750.63	0.937538
							2753.4	0.926177
							2756.56	0.903168
							2761.58	0.888507
							2789.21	0.878693
							2791.82	0.867737
							2815.43	0.86633
							2819.09	0.851381
							2825.23	0.839657
							2846.52	0.814087
							2851.5	0.793123
							2856.08	0.75846
							2866.73	0.73356
							2887.6	0.69231
							2895.3	0.66766
							2895.77	0.66555
							2895.81	0.66397
							2915.53	0.6279
							2920.08	0.62467
							2924.36	0.62262
							2937.66	0.62134
							2954.03	0.60537
							2955.91	0.58062
							2958.84	0.56929
							2960	0.52991
							2960.54	0.45886
							2965.43	0.44375
							2973.99	0.39525
							2978.38	0.35888
							2985.92	0.3388
							2986.94	0.30001
