# Supplementary material for: Modulating CCTG repeat expansion toxicity in DM2 Drosophila model through TDP1 inhibition
Source: EMBO Mol Med. 2025 Mar 25;17(5):967–92. doi: 10.1038/s44321-025-00217-3 (PMC12081759; doi:10.1038/s44321-025-00217-3)
Supplement: Supplementary file 10 — Source data Fig. 4 [file 44321_2025_217_MOESM10_ESM.zip › figure 4/F4 D/mean length.xlsx]

## Sheet: Sheet1
Embryo		Larve		Pupa
(CCTG)720 + Control RI	(CCTG)720 + gkt RI 1	(CCTG)720 + Control RI	(CCTG)720 + gkt RI 1	(CCTG)720 + Control RI	(CCTG)720 + gkt RI 1
1900	1990	1901	1504	1842	1842
1873	1804	1920	1706	1773	1776
1876	1870	1850	1650	2111	1927
