# Supplementary material for: Modulating CCTG repeat expansion toxicity in DM2 Drosophila model through TDP1 inhibition
Source: EMBO Mol Med. 2025 Mar 25;17(5):967–92. doi: 10.1038/s44321-025-00217-3 (PMC12081759; doi:10.1038/s44321-025-00217-3)
Supplement: Supplementary file 10 — Source data Fig. 4 [file 44321_2025_217_MOESM10_ESM.zip › figure 4/F4 E/CCTG length of 720 in different days.xlsx]

## Sheet: Sheet1
Day 1		Day 7		Day 15		Day 30
bp	Normalized Signal (A.U.)	bp	Normalized Signal (A.U.)	bp	Normalized Signal (A.U.)	bp	Normalized Signal (A.U.)
151.285	0.014283	151.789	0.146205	130.73	0.00821419	144.999	0.00442548
179.525	0.0174162	166.939	0.218518	155.208	0.0161177	169.982	0.0129468
207.766	0.0131542	193.782	0.215007	185.67	0.0123611	177.755	0.0028524
236.006	0.0128878	223.053	0.218925	216.131	0.0144102	186.823	0.0122681
266.6	0.00727161	249.92	0.197825	244.308	0.00368674	216.618	0.00907631
290.133	0.0169246	268.179	0.226151	255.477	0.0168007	246.042	0.00579337
320.727	0.0120886	295.481	0.243338	274.769	0.0282755	257.812	0.0150533
348.967	0.00782656	310.806	0.27736	287.208	0.000408242	280.741	0.010553
377.207	0.0284011	325.524	0.218434	315.131	0.00905983	294.343	2.01777e-05
404.742	0.0110797	340.216	0.179804	315.131	0.0178056	312.479	0.00716126
433.688	0.00895536	355.522	0.226814	343.308	0.00805807	339.313	0.00177564
454.162	0.0722805	376.811	0.180982	355.492	0.01844	348.751	0.0244371
468.988	0.00529264	400.268	0.231703	372.246	0.0195328	350.417	0.045913
495.111	0.056684	425.795	0.221607	385.301	0.00388503	372.069	0.0330548
525.469	0.0537738	442.582	0.256434	411.846	0.00614875	372.069	0.0483752
555.827	0.0604532	457.314	0.187361	424.031	0.0157079	375.955	0.0134255
580.437	0.061142	474.299	0.256282	450.576	0.0140686	379.842	0.0196495
610.19	0.0545729	498.928	0.265093	456.015	0.0304611	403.159	0.00013941
640.548	0.0580558	508.376	0.314973	469.07	0.0245708	434.25	2.01777e-05
664.553	0.0582822	530.399	0.266837	486.477	0.0469478	442.022	0.0167769
694.911	0.055372	558.954	0.259935	486.477	0.00314032	442.022	0.0281076
723.151	0.0556384	576.441	0.3183	490.284	0.0241805	442.022	0.0477369
751.392	0.0559048	591.407	0.257074	513.13	0.0222649	452.386	0.0700791
779.632	0.0561712	618.257	0.247474	513.13	0.00496171	470.522	0.040715
807.872	0.0617651	645.108	0.237875	535.977	0.00314032	487.362	0.020607
836.113	0.0567039	662.889	0.259437	539.784	0.0159842	496.43	0.00672286
864.353	0.0569703	689.024	0.237664	544.861	0.0378409	522.08	0.0066271
892.593	0.0572367	716.974	0.316003	559.584	0.0553262	535.293	0.0455026
920.834	0.0575031	722.901	0.26402	570.246	0.0178056	536.07	0.0717388
949.074	0.0577695	749.97	0.273226	574.053	0.00314032	537.625	0.0257776
977.314	0.0580358	779.217	0.29541	596.138	0.0124294	543.065	0.0876338
1005.55	0.0583022	808.484	0.302373	613.762	0.0144231	554.724	0.0988049
1033.79	0.0625643	837.774	0.2931	621.015	0.0486174	562.497	0.0713558
1062.04	0.058835	837.86	0.230186	634.976	0.0888397	566.383	0.0509286
1090.28	0.0591013	853.588	0.326173	636.246	0.0651617	589.701	0.0359274
1118.52	0.0593677	867.054	0.290931	642.592	0.019627	599.805	0.0196495
1146.76	0.0596341	882.352	0.344436	654.015	0.0501353	616.905	0.0158193
1175	0.0599005	903.673	0.274519	659.454	0.00977538	620.791	0.0282672
1203.24	0.0601669	924.824	0.32962	675.592	0.0223591	627.786	0.0467155
1231.48	0.0604332	942.581	0.369042	684.476	0.00860448	629.859	0.121466
1259.72	0.0606996	968.955	0.325234	692.092	0.0214484	632.45	0.0783777
1287.96	0.060966	976.911	0.241697	702.753	0.0684402	635.041	0.0668874
1316.2	0.0612324	998.767	0.316683	705.799	0.0394801	637.632	0.10072
1344.44	0.0614988	1027.99	0.355103	711.13	0.0924825	646.7	0.136148
1372.68	0.0617651	1028.07	0.298277	711.13	0.110696	659.654	0.0866762
1400.92	0.0620315	1056.61	0.29814	730.168	0.108875	665.095	0.0694408
1429.16	0.0622979	1058.51	0.338721	730.168	0.0451264	675.199	0.0579505
1457.4	0.0625643	1086.64	0.287849	730.168	0.07609	690.744	0.0191707
1485.64	0.0628307	1101.2	0.346634	731.691	0.0187163	692.04	0.0362466
1513.88	0.063097	1115.9	0.301915	743.876	0.00068459	702.403	0.0139043
1542.12	0.0633634	1115.98	0.241031	764.438	0.007788	707.585	0.051567
1570.36	0.0636298	1145.22	0.269303	768.245	0.0260019	715.357	0.0317781
1598.6	0.0638962	1162.24	0.312517	771.291	0.0755436	724.425	0.0968898
1626.84	0.0641626	1189.1	0.2948	774.338	0.0443979	725.721	0.064334
1655.08	0.0644289	1215.92	0.302789	787.284	0.131187	728.83	0.144511
1683.32	0.0646953	1247.55	0.368257	789.822	0.0933932	729.607	0.0464602
1711.56	0.0649617	1247.64	0.305343	802.514	0.052412	729.607	0.12785
1739.8	0.0652281	1265.86	0.362081	806.322	0.07609	730.902	0.115402
1768.04	0.0654945	1278.5	0.293598	806.322	0.119803	731.55	0.079016
1796.28	0.0657608	1304.65	0.284195	811.399	0.0933932	737.38	0.161363
1824.52	0.0700229	1333.3	0.28545	826.992	0.03667	745.152	0.0943364
1852.76	0.0662936	1342.73	0.351566	844.399	0.0351088	760.697	0.0725527
1881	0.06656	1370.45	0.337226	848.207	0.0678938	782.349	0.0472809
1909.24	0.0668264	1401.34	0.305621	855.06	0.117618	793.083	0.0668874
1937.49	0.0710884	1429.06	0.303314	855.822	0.0494522	794.119	0.0299907
1965.73	0.0673591	1454.1	0.336826	858.36	0.0906611	807.333	0.0483752
1993.97	0.0676255	1481.82	0.32959	863.437	0.14166	811.219	0.0713558
2022.21	0.0678919	1508.92	0.318704	878.668	0.0733579	811.219	0.0330548
2050.45	0.0681583	1518.34	0.387931	878.668	0.0947592	820.935	0.0814098
2078.69	0.0737522	1525.62	0.413603	880.572	0.0480862	822.878	0.161363
2106.93	0.068691	1549.23	0.352606	894.66	0.0307375	822.878	0.176684
2135.17	0.0689574	1575.4	0.332765	916.745	0.0569655	822.878	0.101039
2163.41	0.0692238	1598.15	0.363736	924.36	0.0774561	822.878	0.146043
2193.77	0.0759033	1613.58	0.319826	925.992	0.144002	822.878	0.130722
2219.89	0.0750841	1620.81	0.384734	925.992	0.100288	822.878	0.115402
2248.13	0.0180789	1645.32	0.307497	943.399	0.108875	846.195	0.101997
2276.37	0.00635816	1664.01	0.373162	943.399	0.130732	851.636	0.0847612
2304.61	0.00662454	1674.35	0.306546	943.399	0.0870183	860.963	0.0702068
2332.85	0.00509617	1700.68	0.325903	947.206	0.151222	879.877	0.0569929
2359.58	0.0225393	1718.45	0.354501	954.06	0.0617011	888.945	0.0949748
2389.33	0.0298695	1745.33	0.324607	957.106	0.0383873	888.945	0.110295
2417.57	0.0602368	1752.58	0.371926	976.399	0.0433051	888.945	0.128807
2448.16	0.0799267	1774.65	0.290641	985.283	0.0706259	894.126	0.0745476
2474.05	0.0916696	1780.7	0.327143	987.822	0.10842	896.717	0.0560354
2502.29	0.167321	1811.21	0.31279	1000.51	0.153044	906.71	0.188721
2530.53	0.183038	1840.46	0.332945	1011.94	0.0943039	908.376	0.145085
2560.28	0.217006	1861.63	0.375463	1011.94	0.119803	918.739	0.167747
2587.01	0.286393	1877.06	0.33074	1013.46	0.0700794	923.921	0.10439
2617.37	0.306884	1894.08	0.37666	1019.55	0.14166	923.921	0.119764
2645.85	0.347106	1920.43	0.350827	1023.36	0.0515013	931.694	0.149873
2671.73	0.426775	1948.67	0.346053	1046.21	0.0710812	935.58	0.165193
2702.33	0.469108	1972.15	0.376286	1063.07	0.195911	951.125	0.107742
2714.8	0.651194	1996.62	0.324756	1069.05	0.119803	952.421	0.0880593
2717.62	0.45298	2001.45	0.362616	1069.05	0.0979467	970.557	0.058908
2724.68	1.3	2023.52	0.277272	1069.05	0.163517	971.112	0.0749124
2726.1	1.12418	2032.96	0.334052	1069.05	0.14166	982.215	0.116891
2728.21	1.37988	2058.48	0.33277	1080.48	0.20723	982.215	0.100294
2728.21	0.764545	2081.98	0.348024	1084.28	0.186739	986.102	0.132159
2728.21	1.63561	2112.82	0.354544	1091.9	0.0770007	986.102	0.147
2728.21	1.50774	2140.48	0.386304	1103.32	0.0590145	987.767	0.168476
2729.39	0.89506	2140.56	0.333537	1118.55	0.0651617	989.988	0.0885913
2734.57	1.81775	2172.24	0.360445	1121.6	0.183734	993.874	0.207324
2738.8	1.97115	2201.51	0.361658	1122.36	0.0829202	993.874	0.192004
2742.33	3.20179	2220.95	0.41839	1122.36	0.100679	1005.53	0.161363
2742.33	3.07392	2230.77	0.375047	1122.36	0.122535	1005.53	0.176684
2742.33	2.94606	2257.63	0.359359	1131.61	0.151808	1017.19	0.126892
2742.33	3.58537	2284.72	0.349082	1135.69	0.2004	1017.19	0.140298
2742.33	3.45751	2296.39	0.379874	1152.82	0.111607	1017.97	0.111572
2742.33	3.32965	2323.5	0.362088	1158.15	0.0886576	1045.95	0.0985496
2742.33	2.8182	2341.77	0.38128	1160.44	0.133008	1048.28	0.115402
2742.33	2.30675	2354.38	0.334832	1168.05	0.07609	1050.23	0.13168
2742.33	2.17889	2382.09	0.338468	1183.28	0.133464	1056.83	0.0870593
2742.33	2.05103	2409.16	0.343615	1183.28	0.0938486	1063.83	0.163278
2742.33	2.69034	2426.1	0.265872	1190.9	0.114339	1063.83	0.147958
2742.33	2.56248	2447.98	0.319887	1190.9	0.15532	1067.71	0.111572
2742.33	2.43461	2455.38	0.263026	1192.53	0.183812	1070.82	0.198132
2742.33	3.71324	2478.82	0.328437	1209.94	0.188105	1074.19	0.179237
2742.33	4.99186	2506.55	0.310474	1213.74	0.122535	1081.04	0.219362
2742.33	4.864	2535.85	0.293083	1213.74	0.144392	1083.26	0.127531
2742.33	4.73613	2567.39	0.245442	1219.07	0.0952146	1094.92	0.147958
2742.33	5.37545	2594.46	0.256271	1228.97	0.0829202	1094.92	0.163278
2742.33	5.24758	2594.53	0.205534	1244.21	0.122535	1094.92	0.178599
2742.33	5.11972	2623.78	0.22163	1244.21	0.102045	1108.13	0.12536
2742.33	4.60827	2652.37	0.19308	1251.06	0.155867	1120.57	0.114253
2742.33	4.09682	2654.26	0.233661	1259.44	0.182641	1137.67	0.15498
2742.33	3.96896	2680.18	0.196194	1281.52	0.153499	1137.67	0.139659
2742.33	3.8411	2691.82	0.241599	1282.28	0.107509	1141.55	0.207644
2742.33	4.48041	2707.92	0.24558	1282.28	0.129366	1143.88	0.170045
2742.33	4.35255	2720.59	0.154483	1283.55	0.0933932	1145.44	0.120381
2742.33	4.22468	2737.35	0.135848	1301.32	0.15532	1151.66	0.185876
2745.86	5.55921	2737.47	0.0465499	1303.22	0.175128	1158.76	0.228937
2756.45	7.13342	2748.54	0.0225055	1311.98	0.240015	1160.98	0.207324
2756.45	7.26128	2748.63	0.0833903	1312.74	0.215426	1170.31	0.162895
2756.45	6.87769	2748.71	0.148334	1314.01	0.195694	1172.64	0.142372
2756.45	7.00556	2748.8	0.213278	1324.17	0.258229	1182.75	0.126126
2756.45	7.64487	2748.89	0.278222	1331.78	0.229087	1205.68	0.119232
2756.45	7.77273	2748.98	0.343165	1335.59	0.163517	1206.07	0.139915
2756.45	7.38914	2749.07	0.408109	1335.59	0.185373	1227.05	0.187216
2756.45	7.51701	2749.16	0.473053	1339.4	0.202676	1227.05	0.171896
2756.45	6.74983	2749.24	0.537997	1341.94	0.136196	1227.05	0.159448
2756.45	5.98266	2749.33	0.602941	1342.44	0.112153	1227.05	0.202537
2756.45	6.11052	2749.42	0.667884	1358.98	0.0924825	1228.72	0.223192
2756.45	5.72693	2756.14	0.762084	1366.05	0.128	1238.71	0.142851
2756.45	5.8548	2764.28	0.830314	1375.3	0.155711	1250.37	0.159448
2756.45	6.49411	2764.37	0.895258	1382.91	0.19396	1267.58	0.138656
2756.45	6.62197	2764.46	0.960201	1390.17	0.116161	1285.35	0.136468
2756.45	6.23838	2764.55	1.02515	1403.37	0.161877	1285.35	0.160406
2756.45	6.36624	2764.64	1.09009	1404.13	0.129366	1297	0.192004
2756.45	9.17921	2764.72	1.15503	1411.74	0.190837	1303.48	0.172854
2756.45	9.05135	2764.81	1.21998	1419.36	0.114339	1304.78	0.208282
2756.45	8.92349	2764.9	1.28492	1426.97	0.136196	1304.78	0.253286
2756.45	9.30708	2764.99	1.34986	1428.24	0.163517	1304.78	0.237965
2756.45	9.69066	2765.08	1.41481	1442.21	0.199034	1304.78	0.222645
2756.45	9.5628	2765.17	1.47975	1461.24	0.178998	1328.09	0.178599
2756.45	9.43494	2765.25	1.5447	1462.77	0.142753	1328.09	0.193919
2756.45	8.79563	2765.34	1.60964	1472.67	0.122535	1328.09	0.20924
2756.45	8.15632	2765.43	1.67458	1476.47	0.196302	1331.98	0.161363
2756.45	8.02845	2765.52	1.73953	1491.71	0.190837	1335.87	0.148437
2756.45	7.90059	2765.61	1.80447	1494.75	0.166795	1359.96	0.139149
2756.45	8.28418	2765.7	1.86941	1503.13	0.209507	1369.29	0.157533
2756.45	8.66777	2765.79	1.93436	1506.94	0.136196	1382.5	0.176684
2756.45	8.5399	2765.87	1.9993	1528.51	0.167159	1382.5	0.192004
2756.45	8.41204	2765.96	2.06425	1529.78	0.121625	1382.5	0.207324
2759.98	9.8398	2766.05	2.12919	1533.59	0.136196	1390.28	0.161363
2765.03	9.99654	2766.14	2.19413	1548.82	0.210645	1397.27	0.142213
2770.57	10.4577	2766.23	2.25908	1556.44	0.185373	1409.71	0.131999
2770.57	10.3298	2766.32	2.32402	1562.78	0.16807	1429.14	0.149873
2770.57	10.5856	2766.4	2.38896	1573.3	0.142831	1436.91	0.170938
2770.57	10.182	2766.49	2.45391	1586.14	0.198487	1440.8	0.156576
2770.57	10.7134	2766.58	2.51885	1595.78	0.168525	1443.91	0.194302
2783.52	5.8279	2766.67	2.5838	1602.13	0.218158	1452.46	0.223602
2784.69	7.26101	2766.76	2.64874	1602.13	0.240015	1468	0.176684
2784.69	7.13315	2766.85	2.71368	1617.36	0.188105	1468	0.192004
2784.69	7.00529	2766.93	2.77863	1624.97	0.168525	1469.3	0.211155
2784.69	7.38888	2774.38	2.86796	1647.82	0.201766	1475.77	0.163757
2784.69	7.77246	2781.79	2.94106	1647.82	0.223622	1483.55	0.149394
2784.69	7.6446	2781.88	3.006	1647.82	0.245479	1495.2	0.161363
2784.69	7.51674	2781.97	3.07094	1659.24	0.179226	1499.09	0.173811
2784.69	6.87743	2782.06	3.13589	1678.28	0.168981	1506.09	0.19277
2784.69	6.23812	2782.15	3.20083	1680.82	0.218158	1516.3	0.215258
2784.69	6.11025	2782.24	3.26578	1684.63	0.19448	1522.41	0.237965
2784.69	5.98239	2782.33	3.33072	1693.51	0.250943	1534.07	0.207324
2784.69	6.36598	2789.72	3.38961	1701.13	0.229087	1534.07	0.222645
2784.69	6.74957	2789.81	3.44847	1716.36	0.182641	1537.95	0.190568
2784.69	6.6217	2789.89	3.51341	1716.36	0.202676	1545.73	0.163278
2784.69	6.49384	2789.98	3.57835	1739.2	0.240015	1545.73	0.174769
2784.69	9.17895	2790.07	3.6433	1739.2	0.261872	1568.27	0.192004
2784.69	9.30681	2790.16	3.70824	1749.1	0.217612	1576.82	0.2169
2784.69	8.92322	2790.25	3.77318	1765.86	0.216792	1584.59	0.202537
2784.69	9.05109	2790.34	3.83813	1769.67	0.246162	1584.59	0.23222
2784.69	9.6904	2790.42	3.90307	1777.28	0.285777	1584.59	0.246583
2784.69	9.81826	2790.51	3.96802	1787.18	0.26515	1586.25	0.267512
2784.69	9.43467	2790.6	4.03296	1792.51	0.242747	1607.91	0.189131
2784.69	9.56254	2790.69	4.0979	1815.36	0.283728	1607.91	0.23222
2784.69	8.15605	2790.78	4.16285	1815.36	0.305585	1615.68	0.217857
2784.69	8.28391	2790.87	4.22779	1817.64	0.259686	1618.27	0.199345
2784.69	7.90033	2790.96	4.29273	1838.2	0.2728	1635.11	0.201579
2784.69	8.02819	2791.04	4.35768	1838.2	0.250943	1646.77	0.214985
2784.69	8.6675	2791.13	4.42262	1845.82	0.297389	1646.77	0.260946
2784.69	8.79536	2791.22	4.48757	1853.44	0.319245	1646.77	0.245625
2784.69	8.41177	2793.77	4.57011	1872.47	0.275532	1646.77	0.226475
2784.69	8.53964	2808.86	1.3176	1874.65	0.291924	1677.86	0.216421
2795.28	5.71058	2808.95	1.38255	1893.8	0.314874	1681.75	0.237965
2798.81	3.13732	2809.04	1.44749	1910.55	0.302853	1693.41	0.254562
2798.81	3.00946	2809.13	1.51243	1923.24	0.321977	1708.95	0.277543
2798.81	2.8816	2809.21	1.57738	1923.61	0.346176	1723.72	0.253286
2798.81	3.26518	2809.3	1.64232	1949.9	0.333816	1732.27	0.238444
2798.81	3.64877	2809.39	1.70727	1954.72	0.36223	1747.81	0.251371
2798.81	3.52091	2809.48	1.77221	1975.28	0.360226	1754.29	0.266053
2798.81	3.39305	2809.57	1.83715	1982.9	0.379351	1755.59	0.280575
2798.81	2.75374	2809.66	1.9021	2012.81	0.392621	1757.25	0.299794
2798.81	2.11442	2809.75	1.96704	2042.19	0.414087	1782.79	0.264138
2798.81	1.98656	2809.83	2.03198	2068.3	0.448304	1789.27	0.280416
2798.81	1.8587	2809.92	2.09693	2097.13	0.468485	1802.22	0.30595
2798.81	2.24229	2810.01	2.16187	2123.78	0.491366	1809.99	0.320153
2798.81	2.62587	2810.1	2.22682	2131.4	0.520509	1834.98	0.301983
2798.81	2.49801	2810.19	2.29176	2145.36	0.544642	1852.74	0.301162
2798.81	2.37015	2810.28	2.3567	2169.47	0.556936	1856.63	0.314567
2798.81	5.05526	2810.36	2.42165	2188.51	0.580842	1866.73	0.327973
2798.81	4.92739	2810.45	2.48659	2203.74	0.591087	1893.83	0.325784
2798.81	4.79953	2810.54	2.55153	2211.36	0.62114	1913.63	0.348081
2798.81	5.18312	2810.63	2.61648	2241.06	0.64327	1939.54	0.353188
2798.81	5.56671	2810.72	2.68142	2249.43	0.66622	1949.9	0.373934
2798.81	5.43884	2810.81	2.74637	2257.05	0.695589	1973.22	0.359571
2798.81	5.31098	2810.9	2.81131	2266.95	0.715579	1987.99	0.382743
2798.81	4.67167	2810.98	2.87625	2291.32	0.728147	2004.31	0.394999
2798.81	4.03236	2811.07	2.9412	2302.74	0.76594	2017.91	0.384467
2798.81	3.9045	2811.16	3.00614	2306.55	0.780967	2028.92	0.403298
2798.81	3.77663	2811.25	3.07108	2317.21	0.804463	2037.99	0.419895
2798.81	4.16022	2811.34	3.13603	2333.2	0.840162	2054.83	0.419895
2798.81	4.54381	2811.43	3.20097	2353.76	0.858558	2065.71	0.435216
2798.81	4.41595	2811.51	3.26592	2366.2	0.89025	2088.51	0.447344
2798.81	4.28808	2811.6	3.33086	2381.43	0.922124	2096.8	0.470069
2800.58	1.69086	2812.4	1.23035	2401.74	0.952405	2119.6	0.482453
2812.93	1.57887	2820.68	0.145973	2409.36	0.974945	2128.67	0.505434
2813.64	1.42383	2822.01	0.221746	2428.4	0.980409	2151.21	0.52101
2816.46	1.15529	2822.1	0.28669	2439.82	1.00272	2174.53	0.54399
2820.5	1.24887	2822.18	0.351634	2458.86	1.02344	2186.96	0.559694
2830.59	1.45883	2822.27	0.416578	2488.05	1.03824	2205.62	0.580759
2837.65	1.6106	2822.36	0.481522	2515.21	1.05855	2220.64	0.602463
2841.18	1.89027	2822.45	0.546465	2517.24	1.04325	2237.48	0.615709
2841.18	1.7624	2822.54	0.611409	2543.89	1.04598	2245.26	0.628636
2841.18	2.01813	2822.63	0.676353	2575.26	1.03583	2253.03	0.649701
2841.18	2.14599	2822.71	0.741297	2593.76	1.07135	2260.8	0.666937
2847.53	2.31854	2822.8	0.806241	2599.74	1.03778	2268.57	0.688002
2855.3	2.44953	2822.89	0.871184	2607.36	1.01524	2276.35	0.705238
2862.36	2.58132	2822.98	0.936128	2623.35	0.996255	2276.35	0.720558
2862.36	2.6972	2823.07	1.00107	2637.06	0.960738	2276.35	0.735879
2882.36	2.12429	2823.16	1.06602	2653.81	0.94052	2299.67	0.752156
2883.54	2.27345	2824.49	1.14991	2675.89	0.902545	2331.53	0.750816
2883.54	2.40132	2836.43	0.0665604	2675.89	0.920758	2338.53	0.768434
2883.54	2.65704	2851.18	0.148825	2691.13	1.005	2347.97	0.791141
2883.54	2.52918	2851.27	0.213769	2691.13	1.02685	2368.32	0.810566
2894.13	2.02828	2851.36	0.278713	2691.13	0.961284	2373.5	0.834504
2897.66	1.76187	2854.77	0.0920167	2691.13	0.983141	2396.82	0.850143
2897.66	1.88973	2858.08	0.371289	2691.13	1.04871	2400.71	0.866102
2901.19	1.62865	2862.54	0.424889	2691.13	1.11428	2412.37	0.879507
2909.66	1.38137	2866.27	0.473614	2691.13	1.09242	2423.25	0.894062
2915.31	1.55393	2866.35	0.538558	2691.13	1.07057	2440.35	0.913978
2918.84	1.24223	2870.14	0.627873	2694.93	0.939428	2462.89	0.922117
2924.72	1.10099	2888.53	0.701022	2697.47	1.14069	2471.44	0.945385
2940.02	0.975651	2888.63	0.771378	2702.55	1.15799	2493.98	0.964727
2960.49	0.834276	2906.92	0.76876	2706.36	1.32465	2514.71	0.987708
2976.49	0.754212	2910.22	0.498178	2706.36	1.30279	2548.39	0.998241
3003.56	0.753956	2910.3	0.563122	2706.36	1.34651	2579.48	0.995368
3029.68	0.699368	2910.39	0.628066	2706.36	1.39022	2601.5	0.991219
3037.68	0.593807	2910.48	0.69301	2706.36	1.36836	2614.45	0.981643
3052.98	0.497766	2913.78	0.430546	2706.36	1.28094	2618.34	0.960418
3060.04	0.393811	2920.97	0.335872	2706.36	1.19351	2633.89	0.950364
		2924.54	0.270945	2706.36	1.17165	2637.77	0.933767
		2928.1	0.192489	2706.36	1.21537	2656.43	0.909765
		2928.37	0.392732	2706.36	1.25908	2680.52	0.904403
		2939.72	0.129766	2706.36	1.23722	2688.29	0.924511
		2958.41	0.0573356	2706.36	1.56507	2696.07	0.984835
		2976.15	0.00817192	2706.36	1.54322	2696.07	1.00016
		2982.64	0.0676996	2706.36	1.58693	2696.07	0.969515
		3004.54	0.108184	2706.36	1.63064	2696.07	0.938874
		3014.12	0.0582131	2706.36	1.60879	2696.07	0.954194
				2706.36	1.52136	2696.07	1.04612
				2706.36	1.43393	2696.07	1.06144
				2706.36	1.41208	2696.07	1.01548
				2706.36	1.45579	2696.07	1.0308
				2706.36	1.4995	2699.95	1.07995
				2706.36	1.47765	2711.61	1.13804
				2707.63	1.65705	2711.61	1.15336
				2721.59	1.76452	2711.61	1.16868
				2721.59	1.78637	2711.61	1.09304
				2721.59	1.80823	2711.61	1.1074
				2725.39	1.73902	2711.61	1.12272
				2726.92	1.69239	2711.61	1.21464
				2729.2	1.7167	2711.61	1.19932
				2733.01	1.67254	2711.61	1.184
				2735.55	1.24269	2719.38	1.24432
				2736.82	1.37383	2719.38	1.26316
				2736.82	1.35197	2721.72	1.22805
				2736.82	1.41754	2727.16	1.28167
				2736.82	1.39569	2742.7	1.05761
				2736.82	1.2864	2742.7	1.07293
				2736.82	1.26455	2742.7	1.08825
				2736.82	1.33012	2742.7	1.04229
				2736.82	1.30826	2742.7	0.996326
				2736.82	1.4394	2742.7	1.01165
				2736.82	1.57054	2742.7	1.02697
				2736.82	1.54868	2742.7	1.10357
				2736.82	1.61425	2742.7	1.18017
				2736.82	1.59239	2742.7	1.19549
				2736.82	1.48311	2742.7	1.21081
				2736.82	1.46126	2742.7	1.16485
				2736.82	1.52683	2742.7	1.11889
				2736.82	1.50497	2742.7	1.13421
				2738.09	1.64066	2742.7	1.14953
				2752.05	1.02685	2746.59	0.97909
				2752.05	1.04871	2758.25	0.864187
				2752.05	1.07057	2758.25	0.879507
				2752.05	1.005	2758.25	0.833546
				2752.05	0.939428	2758.25	0.848867
				2752.05	0.961284	2758.25	0.894828
				2752.05	0.983141	2758.25	0.940789
				2752.05	1.17985	2758.25	0.818226
				2752.05	1.20171	2758.25	0.910148
				2752.05	1.22356	2758.25	0.925469
				2752.05	1.15799	2759.54	0.960578
				2752.05	1.09242	2762.13	0.802267
				2752.05	1.11428	2775.09	0.784393
				2752.05	1.13614	2781.56	0.748326
				2767.28	0.852001	2781.56	0.759817
				2767.28	0.830144	2801	0.755029
				2767.28	0.808288	2811.88	0.772265
				2767.28	0.917571	2820.43	0.7895
				2767.28	0.895714	2820.43	0.80482
				2767.28	0.873858	2828.2	0.825407
				2771.09	0.783699	2843.74	0.836419
				2791.76	0.75911	2845.41	0.851329
				2809.16	0.763664	2872.5	0.82895
				2812.97	0.782333	2882.61	0.821098
				2812.97	0.800091	2896.86	0.80099
				2816.78	0.83151	2902.04	0.820141
				2832.01	0.906643	2911.11	0.784712
				2835.82	0.864295	2931.83	0.772584
				2835.82	0.886152	2948.67	0.764604
				2844.7	0.844715	2948.67	0.77801
				2858.66	0.812386	2953	0.74
				2870.09	0.786431	2964	0.72
				2873.89	0.761842	2977	0.69
				2877.7	0.735432	2988	0.65
				2906.89	0.716308	2999	0.61
				2931.01	0.696272
				2932.53	0.720861
				2940	0.763664
				2950	0.782333
				2952	0.764604
				2964	0.77801
				2973	0.7895
				2988	0.80482
				2993	0.72
