# Supplementary material for: Modulating CCTG repeat expansion toxicity in DM2 Drosophila model through TDP1 inhibition
Source: EMBO Mol Med. 2025 Mar 25;17(5):967–92. doi: 10.1038/s44321-025-00217-3 (PMC12081759; doi:10.1038/s44321-025-00217-3)
Supplement: Supplementary file 10 — Source data Fig. 4 [file 44321_2025_217_MOESM10_ESM.zip › figure 4/F4 F/CCTG length of gkt RI in different days.xlsx]

## Sheet: Sheet1
Day 1		Day 7		Day 15		Day 30
bp	Normalized Signal (A.U.)	bp	Normalized Signal (A.U.)	bp	Normalized Signal (A.U.)	bp	Normalized Signal (A.U.)
141.85	0.0102876	137.233	0.0158059	142.315	0.00531232	140.755	0.00511669
166.333	0.015314	146.426	0.0274913	173.315	0.0125348	142.372	0.00509315
195.179	0.0146473	171.626	0.0189359	191.476	0.0279382	159.088	0.0175401
213.36	0.0113134	171.626	0.026448	205.602	0.0195243	164.278	0.0298949
242.795	0.0148304	198.728	0.0217082	220.648	0.0319879	175.062	0.00519986
268.767	0.0236231	217.113	0.0216486	236.893	0.0158725	186.878	0.0159909
300.141	0.0202379	226.306	0.0356591	250.801	0.0289235	200.256	0.00242868
329.23	0.0162373	249.509	0.0348364	254.551	0.0120756	204.743	0.003456
351.878	0.0293383	267.038	0.028952	266.997	0.0216348	222.582	0.017192
377.85	0.0335148	283.68	0.0304126	281.832	0.0406514	239.794	0.0152435
402.783	0.0247222	292.872	0.0442443	297.402	0.0542387	250.822	0.0253674
430.313	0.0211227	316.646	0.0438866	315.118	0.0430194	259.231	0.0646621
446.07	0.0352489	339.469	0.0351225	320.623	0.0556622	259.308	0.0552516
446.416	0.0497812	354.684	0.040846	339.794	0.0313377	259.385	0.0458412
473.947	0.0443957	364.669	0.0473147	346.039	0.0391131	261.852	0.0352561
473.947	0.053628	391.295	0.050862	365.641	0.0393166	285.12	0.0182997
495.763	0.0482425	417.922	0.038968	374.778	0.055005	293.642	0.0298671
500.854	0.0337786	419.919	0.04961	399.733	0.0671624	299.117	0.0396931
517.58	0.0263158	434.563	0.038342	425.094	0.0585573	307.214	0.0199955
534.548	0.0392667	442.33	0.053992	431.351	0.0681114	314.85	0.0567606
535.76	0.0236231	460.081	0.0500273	448.384	0.0698107	325.241	0.047769
547.396	0.0559361	482.269	0.0504447	461.73	0.081457	346.55	0.0623701
548.227	0.0765988	508.896	0.0542007	491.051	0.0858194	346.627	0.0529596
568.485	0.0728619	526.647	0.04961	518.074	0.0778259	346.694	0.0447255
573.576	0.0623987	549.945	0.053992	524.327	0.0867247	356.105	0.0724594
590.302	0.0532433	572.451	0.0639186	541.324	0.0832281	366.228	0.0823811
593.938	0.0651684	587.666	0.069642	552.271	0.0995734	380.414	0.0459252
607.27	0.0382409	597.651	0.059	563.181	0.110629	386.294	0.0547517
626.662	0.0390102	622.281	0.0613788	589.447	0.105034	387.889	0.0677762
630.299	0.0467038	639.588	0.0724799	601.789	0.099708	401.136	0.0838169
633.935	0.0570901	652.014	0.064634	625.064	0.108715	409.753	0.0977034
633.935	0.0697845	654.233	0.0746501	630.409	0.0987487	425.022	0.074423
635.493	0.0882491	679.75	0.0600434	647.691	0.119927	433.658	0.0859568
649.206	0.103328	694.173	0.058374	662.356	0.130652	433.823	0.0656655
663.023	0.0817096	702.161	0.0698924	676.953	0.115989	457.383	0.096168
673.932	0.0708103	704.158	0.0849791	691.203	0.125246	457.505	0.0812681
684.84	0.0867104	724.128	0.0771541	707.912	0.117419	482.958	0.0882877
692.112	0.0561925	730.784	0.0809101	724.243	0.129299	483.103	0.070531
698.172	0.0754265	759.63	0.0767367	749.357	0.143081	485.109	0.102461
709.081	0.0443957	774.052	0.0759021	754.485	0.138873	496.132	0.113291
724.837	0.0528587	778.807	0.0900318	787.769	0.140866	502.354	0.128822
724.837	0.0420877	802.01	0.0884221	791.838	0.132819	504.636	0.140901
724.837	0.0651684	812.661	0.0816613	816.432	0.145945	526.467	0.0916676
727.746	0.0836329	832.631	0.0869197	816.498	0.155307	526.626	0.120723
735.745	0.122485	852.823	0.0976034	839.633	0.14456	528.702	0.109549
735.745	0.11056	875.233	0.0986885	850.015	0.153931	528.779	0.100139
745.199	0.0971736	885.884	0.0924285	876.081	0.156386	556.408	0.118195
753.926	0.114407	908.295	0.101151	886.105	0.15162	558.089	0.106746
759.986	0.0854281	924.936	0.0992728	905.522	0.162168	570.851	0.0989915
779.378	0.0959427	950.454	0.0984381	924.181	0.174962	580.118	0.130366
784.469	0.0780936	964.433	0.108454	941.274	0.185087	584.006	0.140172
793.923	0.0561925	990.393	0.10908	961.332	0.176678	584.16	0.121351
797.559	0.0718361	1007.04	0.110958	972.266	0.191292	584.237	0.11194
812.103	0.0682458	1016.35	0.119221	1004.06	0.186022	588.282	0.102533
814.527	0.0538845	1045.87	0.120139	1028.3	0.200653	591.847	0.15194
820.83	0.0839407	1068.05	0.125982	1037.28	0.194341	599.716	0.16018
830.284	0.114407	1096.9	0.12786	1060.52	0.198807	619.646	0.149215
830.284	0.126717	1116.87	0.122226	1068.38	0.215899	623.717	0.13667
830.284	0.139027	1136.17	0.132242	1090.36	0.224343	623.782	0.12873
832.708	0.0992765	1150.82	0.126483	1118.74	0.225361	651.513	0.134337
857.814	0.097921	1166.79	0.125982	1138.17	0.237489	653.202	0.121869
870.281	0.110304	1176.78	0.135581	1149.07	0.247608	659.699	0.103758
870.281	0.0892749	1203.41	0.138502	1167.7	0.257173	663.596	0.112583
884.825	0.0836329	1230.7	0.135998	1197.97	0.254791	679.137	0.153177
890.019	0.0700043	1254.44	0.139337	1212.69	0.272657	679.214	0.143767
897.915	0.0937885	1285.5	0.145388	1234.4	0.279696	679.29	0.134356
903.006	0.0613216	1307.69	0.146849	1263.8	0.27972	679.358	0.126122
917.55	0.126717	1323.89	0.142509	1272.11	0.266487	688.672	0.165619
917.55	0.139027	1344.62	0.151201	1293.15	0.271319	716.449	0.151791
917.55	0.151336	1372.04	0.155196	1297.86	0.281153	718.757	0.160753
919.732	0.112869	1395.97	0.162111	1328.07	0.286795	742.579	0.159103
921.186	0.101328	1423.08	0.167455	1358.98	0.281906	750.602	0.148521
948.197	0.117924	1449.23	0.175168	1390.73	0.284881	760.991	0.139824
957.547	0.13082	1474.9	0.182501	1410.8	0.279281	774.286	0.16383
957.547	0.107227	1502.96	0.192025	1438.72	0.287448	774.363	0.15442
970.014	0.0882491	1524.35	0.20146	1463.48	0.288311	782.069	0.182656
981.182	0.0770934	1548.13	0.205574	1469.1	0.301957	782.143	0.17354
983	0.120562	1570.95	0.218988	1486.72	0.292544	813.886	0.173856
983	0.108509	1591.16	0.22802	1490.64	0.299568	813.949	0.16621
990.272	0.096712	1611.46	0.240666	1498.49	0.315958	833.799	0.165048
1001.18	0.108252	1633.87	0.247218	1516.63	0.327909	847.345	0.172283
1004.82	0.132872	1662.05	0.256608	1544.99	0.326821	849.528	0.182703
1004.82	0.145182	1676.69	0.26871	1573.61	0.325475	862.662	0.194083
1004.82	0.169801	1695.33	0.275722	1582.33	0.318836	889.168	0.187828
1004.82	0.157491	1721.96	0.28123	1602.99	0.322129	893.082	0.194497
1014.27	0.12087	1747.03	0.292499	1606.96	0.336409	925.611	0.195695
1035.46	0.13507	1765.89	0.305019	1629.52	0.354449	944.668	0.194532
1044.81	0.119536	1782.53	0.3166	1630.24	0.346726	946.157	0.20661
1059.36	0.0913265	1807.5	0.324112	1659.55	0.34986	956.366	0.219831
1062.99	0.101713	1829.13	0.333189	1694.77	0.354503	973.106	0.210785
1064.55	0.139906	1848.44	0.342078	1707.83	0.377918	988.265	0.201032
1066.63	0.121588	1864.63	0.349673	1711.6	0.364347	1004.06	0.211042
1079.96	0.155953	1885.71	0.355933	1738.72	0.369811	1025.41	0.219526
1084.81	0.169801	1896.36	0.36837	1756.88	0.384746	1035.61	0.234884
1084.81	0.180059	1915	0.380139	1782.69	0.38781	1067.35	0.235788
1101.54	0.133077	1927.32	0.389216	1796.96	0.399992	1067.41	0.22726
1105.41	0.142104	1948.95	0.398919	1803.22	0.410202	1097.77	0.23581
1106.63	0.152875	1962.26	0.40737	1824.22	0.425759	1122.79	0.248766
1130	0.122321	1976.24	0.4182	1832.62	0.409945	1133.04	0.257949
1134.5	0.138001	1990.32	0.433438	1851.17	0.40659	1162.41	0.25644
1135.72	0.149028	2007.75	0.444408	1852.81	0.420634	1178.19	0.268214
1145.41	0.106457	2015.52	0.459641	1866.81	0.430476	1193.99	0.277047
1146.62	0.12364	2039.92	0.48009	1877.73	0.442561	1227.05	0.277855
1153.9	0.134411	2052.13	0.496158	1896.63	0.453905	1254.81	0.280815
1164.8	0.157491	2072.1	0.505339	1917.27	0.45439	1273.23	0.292394
1164.8	0.182111	2085.41	0.511599	1927.64	0.462356	1291.82	0.283585
1164.8	0.169801	2088.74	0.517233	1953.72	0.467339	1323.29	0.285371
1166.36	0.141664	2095.4	0.531214	1971.63	0.48252	1350.29	0.282332
1196.32	0.13954	2112.04	0.544568	1991.01	0.488153	1372.51	0.283053
1215.71	0.119985	2122.02	0.559175	2004.34	0.497793	1383.55	0.291765
1221.77	0.110304	2132.01	0.57086	2024.62	0.499883	1416.03	0.298669
1225.41	0.140052	2147.98	0.584966	2035.42	0.516074	1432.62	0.308503
1233.89	0.120562	2165.29	0.595483	2037.74	0.531724	1465.25	0.310677
1244.8	0.154414	2171.95	0.605812	2048.65	0.542967	1489.27	0.320482
1244.8	0.167749	2195.25	0.617185	2080.33	0.537025	1516.56	0.331382
1266.61	0.142296	2222.54	0.623528	2098.49	0.551902	1542.66	0.342575
1292.07	0.147746	2243.27	0.62893	2099.69	0.538796	1558.45	0.352584
1295.7	0.133256	2268.47	0.621775	2115.23	0.548639	1587.77	0.357545
1302.98	0.123255	2268.47	0.629287	2126.99	0.570415	1609.94	0.364383
1317.52	0.14672	2295.1	0.621775	2146.42	0.583771	1623.47	0.373467
1317.52	0.136719	2310.63	0.615724	2164.56	0.595488	1641.59	0.376168
1323.58	0.15903	2330.38	0.616016	2172.93	0.611597	1652.61	0.386998
1324.79	0.170955	2351.68	0.610507	2189.23	0.618913	1685.04	0.400019
1326.35	0.187386	2360.24	0.597093	2204.62	0.607692	1700.83	0.410323
1351.7	0.156568	2383.63	0.59323	2220.16	0.617534	1732.56	0.412697
1353.88	0.167493	2403.27	0.593605	2224.1	0.627367	1756.31	0.419183
1382.24	0.163646	2408.26	0.586719	2237.45	0.639816	1764.16	0.429776
1383.49	0.1465	2428.23	0.604873	2268.43	0.643653	1795.82	0.440679
1397.51	0.188266	2448.2	0.607064	2296.53	0.657385	1811.6	0.451865
1398.24	0.174417	2448.2	0.620523	2297.89	0.667684	1835.3	0.465703
1426.6	0.172878	2461.51	0.640555	2297.96	0.677982	1835.37	0.45688
1453.27	0.162877	2461.51	0.630539	2323.32	0.653007	1859.02	0.4766
1458.12	0.180059	2470.39	0.649319	2328.84	0.667827	1882.75	0.486027
1472.66	0.196216	2488.14	0.638051	2332.78	0.678011	1898.53	0.497507
1499.32	0.190189	2491.47	0.609255	2344.47	0.689722	1909.06	0.50418
1524.78	0.186727	2492.8	0.613512	2369.41	0.700108	1926.21	0.509289
1529.14	0.200575	2494.8	0.624279	2387.05	0.694205	1939.71	0.522406
1542.96	0.21904	2520	0.628035	2399.56	0.711768	1965.65	0.538332
1557.5	0.209038	2549.48	0.635011	2422.87	0.726953	1978.8	0.548536
1586.59	0.211923	2562.03	0.650571	2427.8	0.712143	2001.21	0.558158
1600.41	0.233196	2582.76	0.661482	2439.36	0.744701	2016.98	0.569932
1612.04	0.242633	2586.88	0.652658	2453.85	0.731473	2032.78	0.578766
1630.22	0.232504	2607.96	0.666847	2476.37	0.743193	2061.8	0.588393
1650.83	0.233401	2624.6	0.670603	2496.85	0.720508	2072.27	0.602319
1658.59	0.251661	2634.59	0.690635	2526.56	0.728724	2096	0.612923
1668.77	0.264586	2634.59	0.680619	2530.36	0.718196	2119.75	0.619409
1697.86	0.260893	2634.59	0.700651	2545.71	0.701182	2128.42	0.627061
1713.85	0.263662	2641.24	0.714423	2561.08	0.685923	2157.58	0.6375
1724.76	0.279819	2647.9	0.725691	2571.07	0.676523	2179.02	0.650622
1753.85	0.283281	2647.9	0.735707	2577.91	0.696001	2190.05	0.660511
1772.03	0.282127	2654.56	0.749479	2588.06	0.672605	2219.9	0.666335
1775.67	0.299309	2661.21	0.760748	2588.14	0.683839	2242.33	0.673016
1806.94	0.3049	2661.21	0.770764	2591.19	0.645526	2247.56	0.680078
1825.36	0.307259	2667.87	0.783284	2592.62	0.660252	2262.02	0.690675
1833.12	0.323672	2671.2	0.790796	2615.02	0.654372	2270.69	0.698915
1862.21	0.324596	2674.53	0.797056	2622.67	0.642442	2293.65	0.704812
1876.75	0.342137	2675.63	0.809158	2647.71	0.628421	2303.19	0.71759
1892.02	0.34983	2684.51	0.822096	2657.32	0.619301	2325.19	0.730125
1907.29	0.341829	2693.83	0.830609	2668.06	0.605548	2332.23	0.742716
1924.75	0.35637	2708.47	0.839874	2692.02	0.602479	2351.47	0.751905
1935.66	0.372911	2721.12	0.824913	2695.8	0.589843	2374.93	0.761802
1952.62	0.359063	2727.78	0.800812	2712.43	0.571368	2403.4	0.774056
1961.11	0.377014	2727.78	0.810828	2726.56	0.563656	2427.95	0.780484
1968.38	0.357524	2741.09	0.78078	2745.03	0.549442	2458.97	0.772918
1979.29	0.393684	2741.09	0.790796	2745.94	0.568119	2482.32	0.764151
1986.56	0.383682	2742.2	0.768677	2761.17	0.534078	2495.62	0.755142
2004.74	0.380605	2754.4	0.726943	2776.58	0.524964	2503.67	0.741424
2007.65	0.399377	2754.4	0.716927	2792.11	0.533051	2515.69	0.727022
2022.92	0.415995	2754.4	0.736959	2792.19	0.544285	2527.68	0.716346
2035.04	0.401121	2754.4	0.756992	2805.15	0.517194	2533.07	0.704194
2044.74	0.415995	2754.4	0.746975	2817.46	0.507093	2546.56	0.672835
2054.43	0.427023	2774.37	0.707224	2825.12	0.506415	2547.71	0.693226
2077.46	0.416508	2781.03	0.695643	2846.08	0.496427	2547.79	0.683815
2081.1	0.429074	2782.7	0.681871	2853.73	0.484504	2563.83	0.663829
2088.37	0.447282	2792.68	0.673107	2860.13	0.493549	2563.93	0.651478
2109.46	0.438153	2810.99	0.662257	2876.95	0.478325	2579.87	0.642667
2113.82	0.449847	2829.05	0.648246	2893.98	0.466533	2579.95	0.633256
2126.29	0.460838	2847.6	0.645563	2911.67	0.452978	2580.03	0.623846
2145.34	0.45754	2849.26	0.633669	2924.99	0.441952	2580.13	0.610906
2155.38	0.472708	2859.8	0.610507	2948.44	0.430676	2594.86	0.588567
2175.64	0.472158	2860.91	0.623027	2961.73	0.44049	2596.09	0.600331
2184.47	0.487216	2870.9	0.601743	2961.79	0.417044	2608.17	0.578773
2204.73	0.491392	2874.22	0.580459	2964.47	0.396505	2612.23	0.567405
2212	0.509857	2874.22	0.590475	2981.2	0.39666	2612.31	0.557994
2236	0.519705	2880.22	0.567939	2981.31	0.378234	2616.37	0.546234
2255.63	0.536015	2890.87	0.554584			2629.7	0.534088
2270.18	0.551787	2902.28	0.536997			2644.34	0.522727
2281.08	0.565763	2910.84	0.544151			2644.42	0.513317
2302.9	0.578073	2924.15	0.526206			2644.5	0.503906
2313.81	0.596025	2930.81	0.513686			2648.55	0.493322
2329.08	0.609873	2940.79	0.499705			2660.65	0.469805
2346.53	0.622952	2953.44	0.486809			2660.72	0.460982
2356.72	0.641263	2964.09	0.477378			2661.87	0.481961
2370.17	0.659497	2970.75	0.470283			2676.66	0.452171
2386.53	0.67296					2676.77	0.439232
2393.8	0.686809					2691.43	0.426302
2404.71	0.69758					2704.73	0.417489
2411.98	0.70912					2720.66	0.410246
2426.53	0.719122					2728.69	0.398097
2430.16	0.733355					2739.64	0.353012
2459.25	0.751435					2740.8	0.373403
2473.8	0.76913					2740.88	0.363992
2488.34	0.789903					2742.02	0.385559
2510.16	0.802982					2752.93	0.345964
2524.7	0.8176					2760.96	0.333814
2531.97	0.831448					2774.29	0.32206
2558.64	0.852734					2778.65	0.306379
2571.97	0.869403					2789.02	0.29972
2585.3	0.883251					2812.12	0.289699
2601.06	0.886842					2842.32	0.278103
2601.06	0.876071					2868.56	0.264544
2604.7	0.90069					2879.22	0.251222
2626.51	0.904922					2910.94	0.24821
2647.6	0.926848					2941.72	0.234228
2678.98	0.938499					2971.71	0.231966
2691.96	0.954545					2999.43	0.218611
2710.14	0.946852
2713.78	0.953776
2714.99	0.967881
2727.11	0.984294
2728.32	0.99609
2728.32	1.0084
2731.96	1.02276
2737.15	1.03786
2757.41	0.983781
2757.41	0.97301
2757.41	0.99609
2757.41	1.02071
2757.41	1.0084
2771.96	0.93685
2771.96	0.946852
2771.96	0.959161
2786.5	0.926848
2793.77	0.913385
2808.32	0.898767
2837.41	0.897997
2858.01	0.883764
2859.22	0.899151
2870.13	0.871455
2890.13	0.859914
2902.86	0.849913
2913.76	0.84068
2923.95	0.823754
2942.85	0.809906
2961.03	0.79298
2975.58	0.774516
2997.39	0.762206
3015.58	0.747588
