# Supplementary material for: Modulating CCTG repeat expansion toxicity in DM2 Drosophila model through TDP1 inhibition
Source: EMBO Mol Med. 2025 Mar 25;17(5):967–92. doi: 10.1038/s44321-025-00217-3 (PMC12081759; doi:10.1038/s44321-025-00217-3)
Supplement: Supplementary file 10 — Source data Fig. 4 [file 44321_2025_217_MOESM10_ESM.zip › figure 4/F4 G/mean length.xlsx]

## Sheet: Sheet1
DAY 1		DAY 7		DAY 15		DAY 30
(CCTG)720 + Control RI	(CCTG)720 + gkt RI 1	(CCTG)720 + Control RI	(CCTG)720 + gkt RI 1	(CCTG)720 + Control RI	(CCTG)720 + gkt RI 1	(CCTG)720 + Control RI	(CCTG)720 + gkt RI 1
1900	1742	1801	1204	2010	1340	1650	988
1873	1403	1804	1106	1925	1087	1672	952
1876	1608	1850	1305	1674	1046	1673	963
