# Supplementary material for: Modulating CCTG repeat expansion toxicity in DM2 Drosophila model through TDP1 inhibition
Source: EMBO Mol Med. 2025 Mar 25;17(5):967–92. doi: 10.1038/s44321-025-00217-3 (PMC12081759; doi:10.1038/s44321-025-00217-3)
Supplement: Supplementary file 10 — Source data Fig. 4 [file 44321_2025_217_MOESM10_ESM.zip › figure 4/F4 H/CCTG length of TOP1 RI.xlsx]

## Sheet: Sheet1
(CCTG)720+gkt RI		(CCTG)720+gkt RI+TOP1 RI
bp	Normalized Signal (A.U.)	bp	Normalized Signal (A.U.)
124.443	0.0194867	127.285	0.149244
149.602	0.054263	154.256	0.0562922
171.617	0.00427209	182.455	0.205403
196.777	0.0194867	204.921	0.104705
221.937	0.00861912	236.427	0.0892127
247.097	0.0129662	258.932	0.0814667
272.256	0.0129662	296.083	0.108578
297.416	0.0151397	323.077	0.0679112
322.576	0.00427209	350.119	0.143435
347.736	0.0107926	377.132	0.149244
363.461	0.0107926	410.861	0.0679112
404.346	0.00861912	434.494	0.0659747
429.505	0.0151397	471.625	0.0446731
454.665	0.00861912	495.288	0.112451
479.825	0.00209857	533.54	0.0814667
504.985	0.00209857	556.042	0.0659747
531.193	0.00499659	586.444	0.102768
555.304	0.0065955	613.42	0.0214351
577.319	0.00789462	650.579	0.0659747
611.914	0.0368749	684.325	0.0272446
638.122	0.0223847	714.762	0.143435
662.234	0.0107926	734.965	0.0156256
687.393	0.0129662	762.013	0.102768
712.553	0.0064456	789.021	0.0969587
744.003	0.00861912	815.962	0.0657076
769.163	0.0064456	839.646	0.0504826
784.888	0.0194867	880.175	0.0814667
810.048	0.00209857	909.443	0.0969587
850.932	0.00209857	944.312	0.0504826
876.092	0.00224847	971.297	0.00761246
901.252	0.0065955	1008.46	0.0504826
926.412	0.0107926	1035.48	0.0659747
951.572	0.0194867	1059.12	0.0853397
970.441	0.0107926	1075.95	0.0347235
1020.76	0.0194867	1096.28	0.120197
1045.92	0.0194867	1119.87	0.0214351
1071.08	0.0238337	1148.03	0.0892127
1096.24	0.0194867	1173.91	0.0795302
1111.97	0.0194867	1197.52	0.0194986
1152.85	0.0194867	1221.19	0.108578
1190.59	0.0368749	1241.48	0.166673
1228.33	0.0151397	1258.29	0.00400656
1266.07	0.00861912	1281.93	0.0156256
1291.23	0.0173132	1314.58	0.0427366
1323.73	0.0136907	1342.69	0.0192315
1347.84	0.0151397	1362.94	0.0424695
1373	0.00427209	1379.86	0.0659747
1398.16	0.0194867	1410.25	0.0621017
1423.32	0.0151397	1437.22	0.0192315
1448.48	0.0151397	1464.24	0.00761246
1473.64	0.0281808	1481.17	0.0969587
1489.36	0.0194867	1538.51	0.0192315
1536.54	0.0194867	1565.53	0.00761246
1567.99	0.0325278	1592.53	0.025041
1593.15	0.0455689	1619.53	0.0598981
1612.02	0.0368749	1643.13	0.127676
1643.47	0.0281808	1687.05	0.0657076
1665.48	0.0310788	1703.88	0.181898
1700.08	0.0194867	1717.49	0.0582287
1737.82	0.0412219	1742.21	0.0347235
1762.98	0.0520895	1768.1	0.0192315
1794.43	0.0564365	1795.07	0.123803
1819.59	0.05861	1822.13	0.00400656
1847.89	0.0890393	1850.26	0.0269775
1876.19	0.0759982	1889.63	0.0598981
1907.64	0.0781717	1930.16	0.025041
1923.37	0.0803452	1953.77	0.0889456
1976.83	0.110774	1974.09	0.0427366
2008.28	0.158592	2007.79	0.0966916
2055.46	0.138306	2037.1	0.0272446
2086.91	0.19047	2041.65	0.143435
2114.16	0.199164	2065.21	0.048279
2140.37	0.221624	2091.11	0.0114855
2174.97	0.262921	2127.1	0.0734536
2206.42	0.306391	2153	0.03666
2229.48	0.364352	2176.61	0.0734536
2275.61	0.459986	2203.6	0.143168
2300.77	0.506355	2217.18	0.0504826
2322.78	0.506355	2235.11	0.143168
2335.36	0.584601	2261.05	0.0192315
2391.97	0.751962	2288.06	0.00761246
2410.84	0.841076	2304.88	0.147041
2413.99	0.897588	2328.57	0.013422
2413.99	0.96714	2362.31	0.0715171
2420.28	1.03669	2396.1	0.0192315
2420.28	1.10625	2426.49	0.0192315
2426.57	1.1758	2456.91	0.0621017
2426.57	1.24535	2482.75	0.0269775
2426.57	1.3149	2510.89	0.0308505
2432.86	1.37576	2510.96	0.143435
2443.34	1.4598	2534.55	0.0388636
2458.02	1.30621	2545.86	0.174419
2458.02	1.40184	2595.39	0.189911
2464.31	1.22796	2622.44	0.290609
2474.79	1.12943	2652.81	0.248006
2480.03	1.10625	2669.71	0.282863
2498.9	1.11494	2708.03	0.414545
2524.06	1.13667	2727.13	0.329339
2558.65	1.20188	2733.97	0.550101
2579.62	1.26564	2737.42	0.724386
2612.12	1.3236	2737.5	0.91029
2630.99	1.37576	2744.36	1.14267
2655.1	1.45884	2744.43	1.32858
2671.87	1.48009	2744.51	1.51448
2678.16	1.35837	2744.59	1.70038
2678.16	1.41923	2744.67	1.88629
2703.32	1.28882	2744.75	2.07219
2719.05	1.38446	2744.83	2.2581
2737.92	1.33229	2751.65	2.42076
2753.64	1.43082	2751.72	2.58343
2763.08	1.23666	2751.8	2.76933
2770.42	1.32939	2751.88	2.95524
2785.09	1.39315	2751.96	3.14114
2791.38	1.23666	2752.04	3.32705
2791.38	1.32939	2752.12	3.51295
2803.96	1.11494	2752.2	3.69886
2808.16	1.1729	2759.03	3.88476
2825.98	1.25404	2759.11	4.07066
2829.12	1.33229	2759.19	4.25657
2835.41	1.45401	2759.27	4.44247
2835.41	1.52356	2759.35	4.62838
2835.41	1.39315	2759.43	4.81428
2838.56	1.61485	2759.51	5.00019
2841.7	1.68005	2759.59	5.18609
2841.7	1.74961	2759.67	5.37199
2859	1.82133	2759.75	5.5579
2860.57	2.00173	2759.83	5.7438
2866.86	1.63658	2759.91	5.92971
2866.86	1.69744	2759.99	6.11561
2873.15	1.57573	2760.07	6.30152
2879.44	1.36707	2760.14	6.48742
2879.44	1.43662	2760.22	6.67333
2879.44	1.50617	2767.06	6.85923
2885.73	1.27578	2767.14	7.04513
2892.02	1.18884	2767.22	7.23104
2904.6	1.11059	2767.29	7.41694
2917.18	0.993223	2767.37	7.60285
2923.47	0.932364	2767.45	7.78875
2933.96	0.859914	2767.53	7.97466
2948.63	0.906282	2767.61	8.16056
2977.99	0.836729	2767.69	8.34646
2983.23	0.749789	2767.77	8.53237
3024.11	0.741095	2767.85	8.71827
3027.26	0.775871	2774.81	9.20627
3052.42	0.728053	2774.92	9.46189
3072.33	0.633868	2775	9.64779
3096.45	0.580254	2775.08	9.8337
		2775.61	11.0653
		2778.08	8.96227
		2781.93	10.0545
		2793.86	6.38285
		2793.97	6.62685
		2794.05	6.81275
		2794.13	6.99866
		2794.21	7.18456
		2794.29	7.37047
		2794.36	7.55637
		2794.44	7.74228
		2794.52	7.92818
		2794.6	8.11408
		2794.68	8.29999
		2794.76	8.48589
		2794.84	8.6718
		2794.92	8.8577
		2799.76	4.37276
		2799.87	4.62838
		2799.95	4.81428
		2800.02	5.00019
		2800.1	5.18609
		2800.18	5.37199
		2800.26	5.5579
		2800.34	5.7438
		2800.42	5.92971
		2800.5	6.11561
		2805.52	2.04895
		2805.63	2.30457
		2805.71	2.49048
		2805.78	2.67638
		2805.86	2.86229
		2805.94	3.04819
		2806.02	3.23409
		2806.1	3.42
		2806.18	3.6059
		2806.26	3.79181
		2806.34	3.97771
		2806.42	4.16362
		2811.96	1.31696
		2812.06	1.56096
		2812.14	1.74686
		2818.6	1.07296
		2835.44	0.968385
		2852.45	1.25886
		2852.52	1.42153
		2856	1.66553
		2859.45	1.83981
		2859.53	2.02572
		2866.41	2.32781
		2880.04	2.62991
		2893.59	2.72286
		2900.26	2.53695
		2903.55	2.32781
		2913.59	2.11867
		2920.16	1.68876
		2920.26	1.93276
		2926.85	1.53772
		2940.23	1.26661
		2963.8	1.11362
		3000.9	1.00324
		3010.98	0.898671
		3031.19	0.782481
		3052.51	0.63918
		3078.34	0.515244
		3095.19	0.445529
