# Supplementary material for: Modulating CCTG repeat expansion toxicity in DM2 Drosophila model through TDP1 inhibition
Source: EMBO Mol Med. 2025 Mar 25;17(5):967–92. doi: 10.1038/s44321-025-00217-3 (PMC12081759; doi:10.1038/s44321-025-00217-3)
Supplement: Supplementary file 10 — Source data Fig. 4 [file 44321_2025_217_MOESM10_ESM.zip › figure 4/F4 I/mean length.xlsx]

## Sheet: Sheet1
CCTG720+Control RI	CCTG720+TOP RI	CCTG720+gkt RI	CCTG720+gkt RI+TOP1 RI
2010	1997	1340	1942
1925	1950	1087	1976
1674	1984	1046	1927
