# Supplementary material for: Modulating CCTG repeat expansion toxicity in DM2 Drosophila model through TDP1 inhibition
Source: EMBO Mol Med. 2025 Mar 25;17(5):967–92. doi: 10.1038/s44321-025-00217-3 (PMC12081759; doi:10.1038/s44321-025-00217-3)
Supplement: Supplementary file 11 — Source data Fig. 5 [file 44321_2025_217_MOESM11_ESM.zip]

Archive with 13 entries (6 files):
- figure 5/
- figure 5/F5 C/
- figure 5/F5 C/measurement of fluorescence.xlsx
- figure 5/F5 D/
- figure 5/F5 D/Dose-response analysis.xlsx
- figure 5/F5 E/
- figure 5/F5 E/Staining intensity.xlsx
- figure 5/F5 F/
- figure 5/F5 F/CCTG length.xlsx
- figure 5/F5 G/
- figure 5/F5 G/CCTG length.xlsx
- figure 5/F5 H/
- figure 5/F5 H/mean Length.xlsx
