# Supplementary material for: Modulating CCTG repeat expansion toxicity in DM2 Drosophila model through TDP1 inhibition
Source: EMBO Mol Med. 2025 Mar 25;17(5):967–92. doi: 10.1038/s44321-025-00217-3 (PMC12081759; doi:10.1038/s44321-025-00217-3)
Supplement: Supplementary file 11 — Source data Fig. 5 [file 44321_2025_217_MOESM11_ESM.zip › figure 5/F5 C/measurement of fluorescence.xlsx]

## Sheet: Sheet1
Time(s)	Lawsone (RFU)		SPI-112 (RFU)
0	0	0	0	0
30	95.78	90.84	90.05	104.16
60	194.49	194.95	190.25	204.31
90	301.89	301.37	287.19	309.57
120	405.81	397.18	387.69	410.54
150	513.39	497.73	479.47	500.98
180	598.71	592.57	562.51	604.46
210	698.83	686.65	656.6	701.55
240	787.94	780.16	746.68	792.62
270	878.16	862.85	833.96	874.54
300	981.43	962.52	917.66	961.5
330	1066.49	1043	990.83	1059.71
360	1164.07	1136.47	1075.69	1136.35
390	1251.19	1219.86	1157.63	1215.47
420	1340.35	1295.24	1244.82	1313.74
450	1415	1392.29	1326.3	1391.59
480	1514.97	1463.81	1397.46	1478.3
510	1598.51	1549.3	1477.22	1551.74
540	1684.55	1629.38	1541.93	1632.51
570	1761.94	1695.55	1617.46	1718.56
600	1838.27	1772.62	1694.2	1786.48
630	1920.33	1859.97	1768.43	1863.66
660	1979.37	1928.35	1828.98	1930.23
690	2053.69	1999.35	1912.97	2014.34
720	2152.28	2076.25	1975.27	2087.1
750	2219.17	2146.84	2046.11	2158.81
780	2294.9	2224.29	2103.94	2226.56
810	2374.59	2286.96	2187.38	2310.78
840	2451.49	2366.76	2234.29	2373.87
870	2513.49	2424.3	2301.2	2456.53
900	2588.44	2505.69	2379.87	2536.21
930	2650.33	2565.51	2449.69	2592.62
960	2721.28	2642.74	2516.23	2659.04
990	2795.36	2692.22	2565.55	2728.85
1020	2867.33	2761.29	2624.64	2808.03
1050	2939.52	2834.19	2692.89	2872.55
1080	3014.95	2894.47	2767.64	2927.09
1110	3051.52	2944.57	2834.78	2998.65
1140	3126.23	3006.61	2885.44	3061.18
1170	3196.33	3089.06	2951.01	3125.48
1200	3266.76	3142.19	3007.44	3172.36
1230	3329.77	3215.9	3058.69	3253.86
1260	3402.5	3262.96	3119.21	3327.36
1290	3447.54	3329.38	3179.64	3373.73
1320	3517.45	3401.62	3229.57	3447.27
1350	3587.29	3442.02	3288.99	3489.11
1380	3633.5	3517.76	3354.95	3569.23
1410	3704	3579.22	3409.66	3633.58
1440	3761.18	3630.31	3454.08	3685.56
1470	3819.36	3681.49	3531.97	3748.86
1500	3893.57	3764.04	3576.88	3820.99
1530	3907.16	3804.69	3637.42	3866.69
1560	3995.44	3853.04	3666.07	3936.78
1590	4060.63	3924.25	3757.66	3994.15
1620	4119.54	3956.54	3785.22	4019.43
1650	4180.15	4022.05	3860.58	4088.04
1680	4234.91	4084.89	3917.37	4144.69
1710	4282.28	4133.54	3964.64	4237.54
1740	4350.31	4177.64	4014.6	4287.36
1770	4399.99	4254.15	4053	4297.37
1800	4448.13	4296.54	4128.11	4378.67
1830	4524.85	4333.98	4160.21	4462.05
1860	4548.06	4414.05	4237.94	4478.29
1890	4624.75	4443.95	4285.35	4550.53
1920	4664.14	4525.71	4300.54	4620.31
1950	4746.94	4541.09	4358.93	4662.94
1980	4785.99	4635.56	4447.45	4712.56
2010	4856.08	4679.66	4489.55	4778.77
2040	4892.08	4694.47	4518.11	4799.16
2070	4928.55	4785.12	4585.07	4898.65
2100	4985.73	4830.94	4654.48	4931.01
2130	5047.29	4876.44	4702.59	4986.59
2160	5097.76	4925.59	4736.47	5048.17
2190	5149.71	4962.51	4767.56	5090.51
2220	5204.63	5003.52	4823.67	5148.44
2250	5267.54	5099.98	4869.42	5188.16
2280	5330.35	5125.55	4920.22	5252.04
2310	5366.06	5153.23	4993.22	5300.99
2340	5403.39	5221.52	5031.73	5361.15
2370	5471.34	5265.66	5049.88	5383.41
2400	5510.57	5329.32	5125.69	5438.54
2430	5566.6	5368.62	5159.58	5491.54
2460	5641.79	5421.75	5202.43	5567.42
2490	5663.38	5464.95	5272.71	5600.46
2520	5727.56	5526.81	5314.62	5650.61
2550	5794.58	5565.05	5371.29	5694.34
2580	5820.79	5630.09	5404.61	5754.87
2610	5869.31	5635.61	5470.63	5777.97
2640	5933.51	5717.91	5513.79	5858.66
2670	5964.7	5769.24	5546.14	5885.02
2700	6035.76	5792.38	5587.84	5959.31
2730	6031.84	5809.53	5654.02	5996.23
2760	6123.77	5905.42	5684.31	6048.64
2790	6147.63	5941.14	5723.2	6099.31
2820	6214.47	5986.45	5795.77	6144.9
2850	6233.32	6038.23	5830.01	6146.79
2880	6332.19	6064.67	5837.14	6214.66
2910	6370.68	6111.16	5935.79	6266.87
2940	6413.31	6144.33	5936.53	6339.87
2970	6431.87	6203.82	5986.76	6380.45
3000	6503.5	6251.76	6049.35	6408.41
3030	6552.02	6286.84	6086.06	6452.45
3060	6612.77	6322.11	6144.31	6512.65
3090	6659.51	6394.77	6170.39	6559.63
3120	6708.67	6434.76	6217.63	6620.83
3150	6709.41	6481.67	6281.99	6643.72
3180	6741.39	6526.84	6328.35	6694.02
3210	6794.28	6579.35	6364.61	6757.59
3240	6891.03	6610.21	6350.66	6780.17
3270	6882.98	6660.09	6443.54	6808.85
3300	6957.22	6712.62	6474	6833.78
3330	6983.93	6748.47	6489.07	6918.2
3360	7065.4	6779.1	6552.2	6960.85
3390	7081.93	6816.04	6630.41	6952.28
3420	7117.81	6858.2	6646.69	7053.71
3450	7162.29	6884.13	6676.87	7088.49
3480	7206.09	6948.64	6703.67	7123.82
3510	7274.8	6956.69	6761.98	7185.79
3540	7325.33	6995.09	6817.42	7223.81
3570	7331.64	7072.67	6821.69	7260.7
