# Supplementary material for: Modulating CCTG repeat expansion toxicity in DM2 Drosophila model through TDP1 inhibition
Source: EMBO Mol Med. 2025 Mar 25;17(5):967–92. doi: 10.1038/s44321-025-00217-3 (PMC12081759; doi:10.1038/s44321-025-00217-3)
Supplement: Supplementary file 11 — Source data Fig. 5 [file 44321_2025_217_MOESM11_ESM.zip › figure 5/F5 D/Dose-response analysis.xlsx]

## Sheet: Sheet1
Concentration (μM)	Lawsone (activity of TDP1,%)			SPI-112 (activity of TDP1,%)
200	64.6377	63.2887	65.7422	88.5838	85.7283	90.7004
100	44.7044	49.2939	44.9947	66.3211	67.7046	67.3374
50	26.052	28.5594	24.422	40.3144	38.0886	43.0466
25	7.5538	9.0296	7.6962	15.8276	13.3849	13.9844
12.5	3.4792	3.945	2.8545	14.5615	20.0772	10.6941
6.25	0.989	0.929	1.1033	1.801	1.5734	2.0485
3.125	4.0006	5.2363	6.0147	6.2513	9.1158	2.3516
