# Supplementary material for: Modulating CCTG repeat expansion toxicity in DM2 Drosophila model through TDP1 inhibition
Source: EMBO Mol Med. 2025 Mar 25;17(5):967–92. doi: 10.1038/s44321-025-00217-3 (PMC12081759; doi:10.1038/s44321-025-00217-3)
Supplement: Supplementary file 11 — Source data Fig. 5 [file 44321_2025_217_MOESM11_ESM.zip › figure 5/F5 E/Staining intensity.xlsx]

## Sheet: Sheet1
staining intensity (per nuclear)
DMSO	CPT	CPT+Lawsome	CPT+SPI-112
50	1523	2904	2304
35	1670	3742	3052
32	1723	2584	3402
34	1323	2234	2398
78	1970	3443	3752
93	1223	2348	3842
