# Supplementary material for: Modulating CCTG repeat expansion toxicity in DM2 Drosophila model through TDP1 inhibition
Source: EMBO Mol Med. 2025 Mar 25;17(5):967–92. doi: 10.1038/s44321-025-00217-3 (PMC12081759; doi:10.1038/s44321-025-00217-3)
Supplement: Supplementary file 11 — Source data Fig. 5 [file 44321_2025_217_MOESM11_ESM.zip › figure 5/F5 F/CCTG length.xlsx]

## Sheet: Sheet1
DMSO		CPT		Amikacin		Lawsone		SPI-112
bp	Normalized Signal (A.U.)	bp	Normalized Signal (A.U.)	bp	Normalized Signal (A.U.)	bp	Normalized Signal (A.U.)	bp	Normalized Signal (A.U.)
98.8956	0.00936934	125.137	0.0311374	105.023	0.0189718	121.566	0.00663622	151.642	0.00228036
128.155	0.015621	127.092	0.0103448	135.348	0.0294432	152.031	0.00351306	151.642	0.0100737
156.396	0.0110467	129.277	0.0205809	159.327	0.0332269	183.604	0.0116865	167.514	0.0271183
188.453	0.0200641	149.112	0.0157215	188.305	0.0299437	191.359	0.0284791	182.819	0.0118857
190.489	0.00545649	153.344	8.84234e-05	218.567	0.0304013	214.623	0.0172606	187.354	0.0215689
219.748	0.0101344	164.085	0.0114787	241.382	0.0496706	222.378	0.0284536	193.702	0.0037315
247.734	0.0171224	190.32	0.00618013	272.853	0.0419861	245.642	0.013502	215.129	0.000758602
266.307	0.00534408	199.795	0.05231	301.855	0.0425749	252.104	0.0083636	223.065	0.0120556
273.177	0.0135513	199.971	0.0425629	317.096	0.0602277	272.783	0.0214124	248.574	0.0232677
290.078	0.0207767	200.147	0.0328158	354.88	0.0538902	278.987	0.0356865	250.841	0.0132448
318.973	0.0144988	200.413	0.0181275	373.741	0.0459149	294.755	0.0468261	269.887	0.0332227
318.973	0.039679	203.014	0.00528196	400.324	0.062788	319.312	0.0507723	270.681	0.0435684
346.96	0.0110999	210.129	0.063283	429.328	0.0636438	323.189	0.0392198	270.681	0.0625949
367.06	0.00318027	215.065	0.0815626	460.737	0.046079	333.27	0.0294821	270.681	0.0530816
382.58	0.0236372	215.241	0.0718155	460.833	0.0613	361.963	0.0346381	288.933	0.0237094
406.75	0.0336735	231.435	0.0498959	506.252	0.0661922	378.248	0.0498838	298.457	0.0168123
427.468	0.0112203	231.611	0.0401488	540.306	0.0681257	395.567	0.0633087	310.36	0.0384153
455.091	0.0159756	232.531	0.0620807	574.331	0.0655196	424.001	0.0541858	318.296	0.0275147
456.363	0.0024918	233.806	0.0279663	615.994	0.0746773	424.001	0.0632853	320.942	0.0528835
473.264	0.0224487	246.514	0.0168068	642.527	0.0836729	449.85	0.0765631	342.104	0.0429738
489.184	0.00354658	255.88	0.00848773	672.744	0.0769206	451.142	0.0657127	354.008	0.0558167
490.71	0.0130701	278.597	0.0189823	703.044	0.0833865	479.946	0.081438	367.235	0.0659642
494.527	0.0311103	290.897	0.0377545	718.254	0.0962327	506.976	0.0830957	367.612	0.0779691
511.428	0.00132605	291.043	0.0296319	740.858	0.0818557	517.058	0.0744079	373.848	0.046244
528.874	0.00243108	291.838	0.0730888	771.122	0.0827139	541.984	0.0863866	384.164	0.0553411
534.326	0.00473195	293.928	0.088625	782.545	0.0947518	544.199	0.0743855	397.656	0.0459467
547.956	0.0329196	294.736	0.0438493	793.97	0.10719	565.248	0.102966	406.914	0.0556582
555.589	0.0532624	295.84	0.0556279	843.084	0.0980704	594.605	0.0970926	406.914	0.0881619
563.221	0.0148511	309.089	0.123868	869.689	0.118548	610.114	0.0914801	407.292	0.0713437
570.854	0.0368726	309.302	0.11209	915.02	0.109421	628.209	0.0992814	424.109	0.097477
571.618	0.00719405	309.401	0.106607	934.013	0.122275	643.718	0.113968	434.954	0.069611
592.989	0.00840117	318.803	0.0962578	981.944	0.12557	656.643	0.12609	437.335	0.0798377
611.562	0.00323851	325.606	0.0840787	986.916	0.114364	674.479	0.110676	445.271	0.0637841
626.573	0.0748122	326.134	0.0548374	1005.96	0.135228	679.907	0.123271	460.349	0.0919672
626.828	0.0313338	329.709	0.0755528	1074.07	0.139362	703.171	0.111352	469.079	0.102432
633.824	0.0544054	329.937	0.0629628	1103.08	0.140752	721.266	0.122537	469.079	0.0784504
641.839	0.00378116	334.209	0.045096	1138.47	0.155238	748.924	0.137213	487.596	0.0683425
643.365	0.0833486	350.177	0.0356648	1183.85	0.153722	750.992	0.129745	495.532	0.0897474
647.182	0.0279463	359.997	0.0230092	1210.41	0.167524	778.392	0.134109	496.855	0.102432
670.08	0.00138143	368.452	0.0443083	1240.63	0.161706	788.473	0.125981	500.823	0.108378
670.843	0.00029069	378.071	0.0219778	1270.92	0.166169	809.799	0.136813	502.145	0.0778558
689.162	0.00233227	381.877	0.0299002	1278.52	0.17099	814.323	0.149292	504.791	0.0703245
692.978	0.0241014	384.644	0.0953912	1316.34	0.171863	836.941	0.13679	508.758	0.126215
700.611	0.0480113	386.709	0.068527	1340.36	0.181254	842.757	0.149035	508.758	0.117594
709.879	0.0771347	388.379	0.107273	1369.32	0.174767	873.222	0.15051	510.459	0.139126
715.877	0.105903	388.819	0.0829056	1399.62	0.181633	904.795	0.156683	528.598	0.141674
724.273	0.0333717	389.325	0.0548827	1428.63	0.183557	929.997	0.166462	534.267	0.0939378
728.852	0.00818459	395.246	0.120681	1460.21	0.193764	938.14	0.177935	540.502	0.106594
731.142	0.0781824	403.084	0.167798	1486.65	0.186871	957.785	0.168306	540.502	0.116107
734.958	0.0583123	403.22	0.160284	1513.21	0.200673	968.125	0.183929	561.929	0.0957725
747.171	0.00695073	411.46	0.141405	1535.89	0.198713	997.851	0.181805	564.31	0.116702
756.33	0.0277845	411.636	0.131658	1562.45	0.211581	1009.48	0.176196	572.246	0.105999
767.398	0.0114009	413.623	0.15286	1596.53	0.218054	1017.24	0.184589	589.44	0.0984679
778.574	0.0770329	419.733	0.120698	1615.49	0.2261	1030.53	0.192177	596.054	0.121458
782.663	0.0447421	419.909	0.110951	1653.37	0.235251	1058.23	0.192955	596.054	0.111945
784.571	0.105801	420.085	0.101204	1679.92	0.246249	1074.62	0.2159	597.754	0.136917
796.02	0.120893	420.261	0.091457	1708.99	0.258321	1107.71	0.219512	602.667	0.14762
799.837	0.0780805	428.369	0.079888	1744.37	0.270137	1110.3	0.211111	606.635	0.157926
803.653	0.0604487	432.505	0.0695345	1770.95	0.286075	1125.8	0.220897	627.797	0.133548
815.102	0.0348317	432.681	0.0597875	1797.54	0.304417	1137.44	0.233254	652.928	0.128395
838.764	0.0251442	434.441	0.0497978	1820.3	0.314607	1152.95	0.250623	668.8	0.13335
860.899	0.0591048	447.212	0.0424966	1843.04	0.323195	1185.63	0.250179	670.122	0.117098
860.899	0.0402196	468.3	0.0557517	1869.58	0.333125	1195.6	0.241838	675.413	0.105405
860.899	0.07799	469.858	0.0423504	1884.8	0.346773	1213.32	0.263223	687.317	0.132161
860.899	0.118278	478.394	0.0654249	1911.35	0.358038	1239.54	0.271667	687.317	0.114323
860.899	0.0981342	479.238	0.10612	1953.04	0.371735	1265.39	0.25298	691.285	0.149998
890.158	0.0527663	479.392	0.0975914	1972.03	0.384856	1269.27	0.259043	695.253	0.138998
891.43	0.0181416	482.726	0.131709	1991.02	0.396641	1269.27	0.271876	699.221	0.16843
891.43	0.0338792	482.902	0.121962	2015.06	0.411106	1300.29	0.27465	699.221	0.159809
913.056	0.0359455	483.078	0.112215	2040.35	0.421835	1331.31	0.273575	728.584	0.14976
923.596	0.0624291	483.518	0.0878472	2070.69	0.434709	1331.31	0.283024	730.964	0.160106
929.594	0.124891	483.727	0.0762725	2098.52	0.449716	1360.66	0.2755	756.473	0.143033
939.771	0.0946599	489.593	0.145116	2120	0.457767	1390.76	0.276909	764.409	0.158832
944.859	0.0463901	495.75	0.191594	2139.03	0.476495	1408.85	0.270361	774.612	0.13989
948.676	0.123184	505.807	0.165841	2161.84	0.494162	1426.95	0.277112	785.722	0.172592
952.492	0.058969	505.983	0.156094	2184.63	0.510227	1452.8	0.280591	794.452	0.1827
961.76	0.0278396	508.212	0.178433	2199.83	0.520403	1465.46	0.295093	820.64	0.171403
983.023	0.057245	514.256	0.135387	2218.82	0.534057	1482.52	0.283599	824.873	0.165854
993.2	0.110948	514.432	0.12564	2234.02	0.545301	1486.4	0.296195	850.003	0.174574
1000.58	0.0888622	514.608	0.115893	2245.47	0.560544	1495.82	0.308787	853.971	0.164268
1000.58	0.136201	514.784	0.106146	2264.49	0.578204	1512.25	0.320673	861.907	0.185673
1017.37	0.135673	514.96	0.0963985	2272.15	0.593439	1540.68	0.318899	875.512	0.193657
1020.42	0.0414938	517.176	0.0829977	2287.36	0.606285	1569.38	0.316286	905.555	0.191619
1027.55	0.0811002	518.036	0.144731	2302.61	0.624739	1591.09	0.317108	936.732	0.196375
1028.82	0.0601148	527.527	0.0566064	2317.84	0.64079	1604.38	0.328096	953.17	0.210645
1057.06	0.0580585	531.175	0.0732605	2336.81	0.650439	1620.82	0.345548	961.106	0.220456
1058.59	0.0803827	531.351	0.0635134	2344.44	0.661668	1646.92	0.34338	984.12	0.210408
1074.62	0.119221	547.428	0.0480919	2355.89	0.677712	1657	0.338402	1000.79	0.20351
1074.62	0.0990763	560.569	0.0640218	2378.7	0.69618	1686.36	0.349627	1019.3	0.214213
1074.62	0.139365	562.58	0.0838426	2382.56	0.708204	1703.53	0.368812	1039.14	0.220555
1074.62	0.179653	576.919	0.164673	2405.4	0.730677	1719.04	0.356667	1047.61	0.234191
1074.62	0.159509	577.095	0.154926	2416.85	0.748323	1741.53	0.369901	1076.18	0.227294
1089.88	0.0543587	577.271	0.145179	2435.85	0.761176	1760.4	0.377865	1082.53	0.234191
1089.88	0.0742931	577.447	0.135432	2447.31	0.779623	1777.2	0.377151	1106.33	0.235142
1093.7	0.14815	577.623	0.125685	2471.36	0.794355	1788.06	0.390301	1126.97	0.251315
1105.91	0.0433815	577.799	0.115938	2500.4	0.801353	1798.92	0.403451	1144.43	0.261541
1106.42	0.0969308	577.975	0.106191	2523.18	0.815815	1819.85	0.419113	1166.65	0.255596
1114.05	0.0692212	578.151	0.0964439	2545.77	0.799035	1827.61	0.398108	1190.45	0.269152
1133.39	0.099241	582.254	0.087918	2579.85	0.804707	1829.27	0.406306	1209.5	0.27819
1135.68	0.139274	584.631	0.175035	2610	0.78714	1847	0.401592	1238.86	0.279765
1135.68	0.11913	586.089	0.188004	2622.67	0.796777	1854.75	0.420951	1258.7	0.280806
1135.68	0.179563	591.91	0.209359	2647.79	0.782405	1870.26	0.426071	1272.31	0.290489
1135.68	0.159418	592.056	0.201236	2685.51	0.764852	1881.12	0.438941	1302.35	0.287148
1166.21	0.0615898	604.059	0.192716	2715.79	0.768914	1899.99	0.447279	1312.27	0.282887
1166.21	0.0850914	608.338	0.174443	2738.55	0.753563	1928.42	0.454022	1340.33	0.284543
1190.74	0.120667	608.514	0.164696	2765.06	0.744591	1955.56	0.463332	1373.77	0.284968
1196.74	0.0900822	608.69	0.154949	2772.74	0.74201	1982.7	0.478125	1396.79	0.294124
1196.74	0.149256	608.866	0.145202	2776.6	0.713595	2007.63	0.489354	1429.33	0.300724
1196.74	0.1694	609.042	0.135455	2789.93	0.724187	2025.35	0.498739	1447.84	0.309346
1212.01	0.129089	609.218	0.125708	2806.83	0.785908	2030.01	0.509094	1476.15	0.311724
1227.27	0.0816435	609.394	0.115961	2814.21	0.7539	2051.72	0.523356	1492.81	0.323913
1234.9	0.0654748	609.57	0.106214	2826.95	0.770411	2052.5	0.535814	1521.91	0.333129
1252.46	0.154461	617.629	0.097386	2848.46	0.73865	2071.88	0.523899	1548.36	0.345219
1257.8	0.0887326	621.793	0.0855096	2882.49	0.736183	2083.51	0.534156	1572.17	0.355723
1257.8	0.1051	626.047	0.0686581	2892.7	0.737885	2102.9	0.535073	1603.92	0.361669
1259.07	0.129439	642.783	0.0604255	2916.82	0.723351	2104.84	0.543821	1615.82	0.370786
1269.25	0.162997	653.213	0.0952793	2931.85	0.711327	2114.53	0.559562	1635.66	0.378317
1285.79	0.0819764	653.425	0.0835016	2954.66	0.696099	2140.12	0.57228	1655.5	0.381884
1288.33	0.106314	655.6	0.072436	2966.08	0.684869	2157.18	0.582625	1667.4	0.391596
1290.88	0.136106	668.823	0.105647	2973.71	0.652811	2161.06	0.596621	1687.24	0.4021
1318.86	0.169219	671.86	0.156213	2977.6	0.670442	2179.16	0.607339	1707.08	0.412505
1318.86	0.150334	672.036	0.146466	2985.28	0.639979	2199.84	0.599389	1739.62	0.415419
1318.86	0.189363	672.212	0.136719	2989.14	0.615138	2210.18	0.60918	1758.67	0.425289
1318.86	0.229652	672.388	0.126972	2989.22	0.627161	2226.98	0.624565	1786.44	0.436189
1318.86	0.209507	672.564	0.117224	2996.86	0.580669	2240.27	0.632954	1806.28	0.449369
1334.89	0.134698	678.691	0.21531	3000.75	0.596698	2269.63	0.635729	1831.68	0.456326
1343.03	0.104134	678.867	0.205563	3004.63	0.569439	2277.38	0.653922	1855.22	0.47345
1349.4	0.0854493	679.043	0.195816	3012.26	0.555728	2287.72	0.666046	1889.61	0.485936
1360.84	0.0738913	679.22	0.186069	3016.14	0.558603	2312.28	0.642694	1897.55	0.497233
1372.29	0.0973759	679.396	0.176322	3020	0.538933	2316.16	0.65179	1908.13	0.507143
1376.11	0.118913	679.55	0.167793	3027.64	0.511539	2318.48	0.663967	1927.97	0.509521
1379.16	0.162834	680.14	0.228801	3031.54	0.528712	2332.44	0.678795	1936.43	0.52387
1379.93	0.140171	703.224	0.0961275	3053.07	0.510001	2358.81	0.681853	1961.03	0.531719
1391.38	0.179603	703.279	0.165983	3058.22	0.507455	2365.01	0.691927	1984.84	0.54688
1407.91	0.103199	703.455	0.156235	3076.93	0.499749	2382.07	0.687433	2000.71	0.560258
1409.19	0.157754	703.631	0.146488	3080.61	0.477828	2392.93	0.698904	2020.55	0.566204
1410.46	0.125018	703.807	0.136741			2411.54	0.711488	2031.66	0.577145
1429.54	0.114917	703.983	0.126994			2420.85	0.702334	2053.88	0.587847
1433.36	0.126243	704.159	0.117247			2432.48	0.71819	2080.07	0.598906
1433.36	0.145128	704.335	0.1075			2440.23	0.725183	2088.01	0.610203
1442.62	0.168496	718.856	0.0845349			2440.23	0.736383	2111.82	0.618527
1460.07	0.172787	731.274	0.0738102			2472.54	0.718157	2128.48	0.628516
1468.97	0.103108	748.329	0.0770715			2472.91	0.732556	2149.11	0.635413
1471.52	0.124927	749.694	0.0890129			2486.76	0.707296	2176.1	0.647781
1471.52	0.145071	751.641	0.112408			2517.78	0.70902	2199.11	0.660148
1499.76	0.130425	751.817	0.10266			2517.78	0.72022	2207.05	0.669067
1502.05	0.15258	758.499	0.126302			2533.29	0.686609	2238	0.672991
1502.05	0.172724	763.027	0.138002			2533.29	0.697108	2250.69	0.683535
1502.05	0.192869	773.368	0.22147			2559.14	0.671655	2262.6	0.692255
1526.58	0.111536	773.544	0.211723			2564.31	0.659285	2273.18	0.702165
1541.49	0.171407	773.72	0.201976			2564.31	0.677484	2294.34	0.708903
1544.03	0.139928	773.896	0.192229			2564.31	0.688683	2317.58	0.724193
1551.66	0.185241	774.072	0.182482			2579.82	0.64644	2326.09	0.736254
1573.03	0.161036	774.248	0.172735			2588.87	0.632666	2337.99	0.745767
1574.56	0.119738	774.424	0.162988			2605.41	0.646092	2351.59	0.753582
1580.67	0.136852	774.601	0.153241			2625.57	0.630956	2381.64	0.764199
1600	0.164186	774.755	0.144712			2641.86	0.615124	2397.51	0.775496
1601.28	0.183908	774.821	0.234787			2657.37	0.603912	2421.32	0.785604
1601.28	0.204472	798.418	0.146556			2673.65	0.592279	2453.06	0.78501
1620.36	0.167513	798.594	0.136809			2692.26	0.583117	2476.87	0.773911
1624.17	0.142642	798.77	0.127062			2694.85	0.568649	2500.68	0.763605
1633.44	0.186918	798.946	0.117315			2711.65	0.55872	2502	0.751713
1647.84	0.212797	799.122	0.107568			2736.85	0.554499	2517.87	0.742596
1662.34	0.182978	804.872	0.0953881			2741.38	0.540613	2531.1	0.720399
1672.52	0.152747	815.481	0.0765105			2758.18	0.531733	2532.42	0.731497
1684.47	0.205188	817.677	0.0861375			2768.52	0.518658	2548.29	0.701768
1696.69	0.221118	834.843	0.0978464			2785.32	0.53591	2548.29	0.711282
1696.69	0.173275	835.14	0.0813982			2789.2	0.524708	2549.61	0.690273
1717.4	0.196146	837.73	0.112957			2794.37	0.508604	2564.16	0.679174
1721.49	0.164215	844.954	0.194107			2812.46	0.49914	2566.15	0.666986
1738.67	0.229449	845.13	0.18436			2828.52	0.491277	2576.07	0.661932
1753.17	0.188467	845.306	0.174613			2838.05	0.47931	2580.03	0.63577
1762.84	0.211787	845.482	0.164866			2858.99	0.491752	2580.03	0.6435
1776.83	0.252894	845.658	0.155119			2866.74	0.478447	2580.03	0.653013
1779.37	0.228549	845.834	0.145372			2889.23	0.469469	2594.58	0.606636
1803.54	0.227044	846.01	0.135625			2908.1	0.477479	2595.91	0.618527
1806.6	0.255871	846.186	0.125878			2933.95	0.476525	2595.91	0.628041
1818.81	0.219258	851.812	0.208002			2949.72	0.45318	2607.81	0.596726
1822.63	0.267934	859.516	0.262551			2952.05	0.465077	2611.78	0.575718
1840.44	0.249442	867.891	0.236159			2962.13	0.44421	2611.78	0.585231
1841.71	0.225099	868.067	0.226412			2984.73	0.46275	2615.75	0.563826
1853.16	0.282997	868.243	0.216665			2986.94	0.476948	2627.65	0.539448
1868.97	0.260311	870.301	0.248548			2998.57	0.490237	2628.97	0.551142
1891.32	0.280003	876.615	0.190475			3024.16	0.496516	2643.52	0.517449
1900.23	0.261944	876.791	0.180728					2643.52	0.530529
1921.09	0.279371	876.967	0.170981					2659.39	0.48772
1928.21	0.294636	877.143	0.161234					2659.39	0.474936
1931.77	0.314272	877.719	0.202254					2659.39	0.506746
1956.2	0.302149	879.322	0.149965					2659.39	0.497233
1961.65	0.324563	893.557	0.12713					2675.27	0.457991
1979.1	0.323099	893.733	0.117383					2675.27	0.467504
1992.18	0.340346	894.646	0.139721					2679.23	0.448081
2021.08	0.3564	901.841	0.105814					2692.46	0.436982
2051.61	0.376709	901.984	0.0978946					2699.07	0.424694
2067.64	0.405055	921.665	0.101564					2722.88	0.417559
2091.41	0.422934	924.625	0.156394					2726.85	0.406064
2116.49	0.437465	924.801	0.146647					2737.43	0.379902
2131.75	0.456328	924.977	0.1369					2740.08	0.394172
2136.84	0.46891	925.153	0.127153					2750.66	0.371182
2145.75	0.453203	925.329	0.117406					2753.3	0.339867
2173.73	0.475026	925.494	0.108268					2754.62	0.350966
2189	0.497036	928.321	0.170408					2754.62	0.36048
2210.62	0.522016	939.939	0.18321					2766.53	0.332732
2219.53	0.510086	946.264	0.27033					2770.5	0.322426
2240.14	0.539096	946.44	0.260583					2774.46	0.312517
2253.88	0.580035	946.616	0.250836					2793.51	0.303638
2257.69	0.572811	946.792	0.241089					2807.8	0.291508
2266.96	0.547739	946.968	0.231342					2841.92	0.28586
2290.13	0.601889	947.144	0.221595					2865.73	0.279617
2303.49	0.614627	947.32	0.211848					2873.66	0.270995
2310.36	0.613863	947.496	0.202101					2905.41	0.270698
2314.94	0.671098	947.667	0.192658					2937.15	0.273671
2325.62	0.646743	947.716	0.283647					2968.89	0.280657
2341.65	0.641558	971.446	0.188106					2996.67	0.288734
2356.92	0.64439	971.622	0.178359
2372.18	0.661784	971.798	0.168612
2388.21	0.672336	971.974	0.158865
2401.95	0.682053	972.15	0.149118
2417.98	0.693445	972.326	0.139371
2437.06	0.762912	972.502	0.129624
2450.15	0.725412	978.274	0.116225
2479.04	0.800788	992.585	0.111057
2507.28	0.820554	1003.88	0.14183
2509.57	0.820887	1004.05	0.132083
2537.81	0.810269	1004.23	0.122336
2551.55	0.796903	1007.59	0.154931
2574.45	0.789484	1008.4	0.110155
2588.45	0.781323	1018.22	0.222255
2608.8	0.746377	1018.4	0.212508
2610	0.736136	1018.58	0.202761
2610.44	0.757955	1018.75	0.193014
2627.88	0.693638	1018.93	0.183267
2627.88	0.719068	1019.1	0.17352
2648.6	0.690799	1019.27	0.164382
2675.86	0.676921	1025.1	0.278916
2685.13	0.863428	1025.28	0.269169
2685.13	0.626071	1025.45	0.259421
2685.13	0.646215	1025.63	0.249674
2688.94	0.655359	1025.8	0.239927
2700.39	0.949012	1025.95	0.232008
2701.5	0.966644	1026.55	0.292406
2703	0.986788	1036.49	0.304307
2704.5	1.00693	1049.69	0.229588
2706	1.02708	1049.86	0.219841
2707.5	1.04722	1050.04	0.210094
2709	1.06737	1050.22	0.200347
2710.5	1.08751	1050.39	0.1906
2712	1.10765	1050.57	0.180853
2713.5	1.1278	1050.74	0.171105
2715	1.14794	1050.92	0.161358
2716.5	1.16809	1051.1	0.151611
2718	1.18823	1051.27	0.141864
2719.5	1.20837	1059.37	0.130904
2721	1.22852	1067.55	0.115274
2721.1	1.24866	1082.87	0.141887
2721.2	1.26881	1083.04	0.13214
2721.3	1.28895	1083.22	0.122393
2721.4	1.31328	1086.58	0.154987
2721.5	1.32922	1087.34	0.112648
2722.53	1.6495	1096.51	0.2613
2723.29	1.34557	1096.68	0.251553
2724.29	1.36572	1096.86	0.241806
2725.29	1.38586	1097.04	0.232059
2726.29	1.40601	1097.21	0.222312
2727.29	1.42615	1097.39	0.212565
2728.29	1.44629	1097.56	0.202817
2729.29	1.46644	1097.74	0.19307
2730.29	1.48658	1097.92	0.183323
2731.29	1.50673	1098.09	0.173576
2732.29	1.52687	1098.26	0.164438
2733.29	1.54702	1104.09	0.278972
2734.29	1.56716	1104.25	0.270139
2735.29	1.5873	1105.54	0.292463
2736.29	1.60745	1111.42	0.310453
2737.29	1.62759	1123.45	0.300308
2746.19	1.32917	1128.02	0.266196
2747	1.30903	1128.19	0.256449
2748	1.28888	1128.37	0.246702
2749	1.26874	1128.54	0.236955
2750	1.2486	1128.72	0.227208
2751	1.22845	1128.9	0.217461
2752	1.20831	1129.07	0.207714
2753	1.18816	1129.25	0.197967
2754	1.16802	1129.42	0.18822
2755	1.14787	1129.6	0.178472
2756	1.12773	1129.78	0.168725
2757	1.10759	1129.95	0.158978
2757.5	1.08744	1138.08	0.146191
2758	1.0673	1154.15	0.131277
2758.5	1.04715	1157.88	0.143159
2759	1.02701	1161.35	0.169966
2759.5	1.00686	1161.53	0.160219
2760	0.98672	1161.7	0.150472
2760.5	0.966576	1166.63	0.18386
2761	0.938878	1175.63	0.254046
2761.45	0.916193	1175.81	0.244299
2765.45	0.896049	1175.98	0.234552
2769.45	0.875905	1176.16	0.224805
2773.45	0.85576	1176.33	0.215058
2777.45	0.835616	1176.51	0.205311
2781.45	0.815472	1176.69	0.195564
2785.45	0.795328	1182.68	0.30096
2789.45	0.775184	1182.86	0.291213
2793.45	0.755039	1183.03	0.281466
2797.45	0.734895	1183.21	0.271719
2798.45	0.709705	1183.36	0.26319
2800.45	0.685336	1184.14	0.314102
2803.43	0.689508	1190.09	0.328379
2807.25	0.702093	1207.14	0.258943
2811.07	0.731045	1207.31	0.249195
2822.52	0.765021	1207.49	0.239448
2830.15	0.781377	1207.67	0.229701
2830.15	0.797744	1207.84	0.219954
2832.69	0.822081	1208.02	0.210207
2841.6	0.747366	1208.19	0.20046
2853.05	0.77253	1208.37	0.190713
2856.86	0.742308	1208.55	0.180966
2867.04	0.702844	1208.72	0.171219
2868.31	0.727183	1208.9	0.161472
2879.76	0.684359	1217.77	0.151487
2888.92	0.657655	1232.85	0.147477
2897.57	0.64908	1236.61	0.157836
2927.09	0.64954	1238.34	0.280896
2937.01	0.635173	1238.51	0.271149
2948.46	0.675444	1238.69	0.261402
2969.17	0.70545	1238.86	0.251655
2986.62	0.727007	1239.04	0.241908
2990.44	0.757218	1239.22	0.232161
2990.44	0.738333	1239.39	0.222414
2990.44	0.777362	1239.57	0.212667
2990.44	0.817651	1239.75	0.202919
2990.44	0.797506	1239.92	0.193172
2997.31	0.847857	1240.1	0.183425
3005.7	0.875543	1240.27	0.173678
3005.7	0.895687	1240.45	0.163931
3020.97	0.915808	1245.19	0.295278
3020.97	0.935953	1252.79	0.355229
3020.97	0.956097	1260.9	0.34366
3036.23	0.976218	1261.08	0.333913
3036.23	0.996363	1261.25	0.324166
3043.87	1.01272	1261.43	0.314419
3043.87	1.02909	1261.6	0.304672
3046.41	1.05342	1269.71	0.293103
3066.76	0.90315	1269.89	0.283356
3066.76	0.923294	1270.06	0.273609
3066.76	0.864121	1270.24	0.263861
3066.76	0.883006	1270.42	0.254114
3066.76	0.983727	1270.59	0.244367
3066.76	1.00387	1270.77	0.23462
3066.76	0.943439	1278.89	0.222442
3066.76	0.963583	1285.59	0.215949
3082.03	0.804925	1293.08	0.180052
3082.03	0.825069	1295.03	0.203365
3082.03	0.845213	1295.26	0.190775
3084.32	0.776216	1299.52	0.173315
3106.56	0.754528	1306.73	0.211496
3124.01	0.728482	1314.39	0.224904
3126.55	0.702459	1316.89	0.305321
3139.28	0.68901	1317.06	0.295573
		1317.24	0.285826
		1317.41	0.276079
		1317.59	0.266332
		1317.77	0.256585
		1317.94	0.246838
		1318.12	0.237091
		1324.47	0.322993
		1324.61	0.315073
		1325.91	0.336483
		1335.86	0.348384
		1348.35	0.312654
		1348.53	0.302906
		1348.7	0.293159
		1348.88	0.283412
		1349.05	0.273665
		1349.23	0.263918
		1349.41	0.254171
		1349.58	0.244424
		1349.76	0.234677
		1357.82	0.225545
		1365.87	0.217326
		1373.92	0.209108
		1380.65	0.273688
		1380.83	0.263941
		1381	0.254194
		1381.18	0.244447
		1381.35	0.2347
		1381.53	0.224952
		1387.5	0.28807
		1402.68	0.365693
		1402.86	0.355946
		1403.04	0.346199
		1403.21	0.336452
		1403.39	0.326705
		1403.56	0.316958
		1403.74	0.307211
		1403.92	0.297463
		1415.98	0.285491
		1428.26	0.261538
		1428.44	0.251791
		1428.61	0.242044
		1429.35	0.274129
		1434.88	0.201354
		1436.7	0.231693
		1436.88	0.221946
		1437.05	0.212199
		1441.32	0.194535
		1458.49	0.337101
		1458.67	0.327354
		1458.85	0.317606
		1458.97	0.237598
		1459.02	0.307859
		1459.2	0.298112
		1459.37	0.288365
		1459.55	0.278618
		1459.73	0.268871
		1459.9	0.259124
		1460.08	0.249377
		1465.36	0.350508
		1473.61	0.374882
		1473.83	0.362698
		1485.81	0.355396
		1489.94	0.345652
		1490.11	0.335905
		1490.29	0.326158
		1490.46	0.316411
		1490.64	0.306664
		1490.82	0.296917
		1490.99	0.287169
		1491.17	0.277422
		1491.34	0.267675
		1499.49	0.254279
		1499.66	0.244532
		1507.74	0.234384
		1521.38	0.354203
		1521.55	0.344456
		1521.73	0.334709
		1521.83	0.256325
		1521.91	0.324962
		1522.08	0.315215
		1522.26	0.305468
		1522.43	0.295721
		1522.61	0.285974
		1522.79	0.276227
		1522.96	0.26648
		1528.24	0.368098
		1536.13	0.412291
		1544.5	0.385898
		1544.68	0.376151
		1546.91	0.39849
		1552.78	0.365192
		1552.95	0.355444
		1553.13	0.345697
		1553.3	0.33595
		1553.48	0.326203
		1553.66	0.316456
		1553.83	0.306709
		1554.07	0.293611
		1571.91	0.274347
		1580.26	0.286746
		1583.8	0.396892
		1583.97	0.387145
		1584.15	0.377398
		1584.33	0.367651
		1584.5	0.357904
		1584.68	0.348157
		1584.85	0.33841
		1585.03	0.328663
		1585.21	0.318916
		1585.38	0.309168
		1585.56	0.299421
		1591.48	0.409082
		1598.89	0.435892
		1599.11	0.423708
		1599.24	0.416398
		1615.24	0.405444
		1615.42	0.395696
		1615.59	0.385949
		1615.77	0.376202
		1615.94	0.366455
		1616.12	0.356708
		1616.3	0.346961
		1616.47	0.337214
		1622.75	0.295549
		1624.58	0.325645
		1624.76	0.315898
		1624.93	0.306151
		1633.23	0.284226
		1633.35	0.277524
		1644.29	0.327487
		1647.28	0.381099
		1647.45	0.371351
		1647.63	0.361604
		1647.8	0.351857
		1647.98	0.34211
		1648.15	0.332972
		1654.31	0.42923
		1654.48	0.419483
		1654.66	0.409736
		1654.83	0.399989
		1655	0.390851
		1655.76	0.442547
		1678.78	0.385995
		1678.96	0.376248
		1687.05	0.365897
		1687.22	0.35615
		1687.4	0.346403
		1687.57	0.336656
		1687.75	0.326909
		1687.93	0.317162
		1688.07	0.308937
		1709.35	0.443282
		1709.52	0.433839
		1715.91	0.371401
		1717.81	0.412218
		1717.98	0.402471
		1718.16	0.392724
		1718.33	0.382977
		1719.98	0.42282
		1734.51	0.362276
		1734.68	0.352529
		1734.86	0.342782
		1735.03	0.333035
		1735.21	0.323288
		1735.39	0.31354
		1745.19	0.301799
		1754.18	0.366554
		1764.64	0.443321
		1764.81	0.433574
		1764.99	0.423827
		1765.17	0.41408
		1765.34	0.404333
		1765.52	0.394586
		1765.69	0.384839
		1767.61	0.372308
		1790.17	0.341908
		1794.3	0.331656
		1797.81	0.356229
		1799.98	0.366831
		1812.39	0.423252
		1812.57	0.413505
		1812.75	0.403758
		1812.92	0.394011
		1813.1	0.384264
		1813.84	0.436742
		1814.56	0.375939
		1831.87	0.365392
		1837.54	0.34316
		1839.73	0.352726
		1852.75	0.375763
		1859.16	0.384906
		1859.42	0.443389
		1859.6	0.433642
		1859.78	0.423895
		1859.95	0.414148
		1860.13	0.404401
		1860.3	0.394654
		1886.64	0.379808
		1892.72	0.393215
		1906.8	0.444642
		1906.97	0.434895
		1907.15	0.425147
		1907.32	0.4154
		1907.5	0.405653
		1923.67	0.385257
		1925.85	0.395676
		1927.27	0.404449
		1931.06	0.412981
		1937.61	0.44442
		1938.6	0.433394
		1940.78	0.421821
		1950.09	0.452795
		1966.47	0.420519
		1970.17	0.434635
		1977.73	0.453221
		1977.91	0.443474
		1985.3	0.471503
		1985.47	0.46206
		2008.91	0.476393
		2009.09	0.466646
		2009.23	0.458727
		2016.54	0.49102
		2035.96	0.50931
		2037.75	0.497858
		2039.8	0.515404
		2047.44	0.530031
		2062.93	0.546693
		2084.08	0.556618
		2090.1	0.573518
		2090.57	0.547119
		2110.91	0.587544
		2138.59	0.600032
		2144.7	0.611733
		2149.82	0.61986
		2168.04	0.631651
		2171.84	0.639776
		2191.61	0.638572
		2202.47	0.649545
		2217.5	0.662552
		2222.63	0.670273
		2233.5	0.680515
		2252.52	0.691819
		2261.91	0.682079
		2280.95	0.721487
		2281.19	0.70839
		2304.5	0.729424
		2311.39	0.741978
		2327.74	0.755027
		2336.74	0.766879
		2358.88	0.780179
		2378.56	0.783696
		2390.27	0.791421
		2405.81	0.805647
		2436.22	0.798358
		2438.2	0.805426
		2469.18	0.795945
		2492.99	0.78987
		2500.31	0.777935
		2509.18	0.76795
		2509.36	0.758203
		2513.5	0.747647
		2524.48	0.722474
		2526.87	0.736285
		2540.52	0.709489
		2553.87	0.69894
		2559.38	0.685541
		2574.04	0.675398
		2574.22	0.665651
		2574.4	0.655904
		2574.57	0.646157
		2581.91	0.633735
		2589.68	0.611646
		2590.79	0.623019
		2606.96	0.602318
		2613.68	0.595012
		2623.04	0.58649
		2627.2	0.575121
		2639.5	0.54995
		2639.68	0.540203
		2640.59	0.562541
		2647.74	0.531071
		2663.7	0.522249
		2670.68	0.500018
		2671.8	0.510984
		2689.98	0.488457
		2699.97	0.482372
		2704.08	0.473237
		2708.23	0.461868
		2709.99	0.452285
		2722.75	0.445227
		2739.02	0.433664
		2758.77	0.433881
		2776.06	0.423943
		2792.08	0.411771
		2822.9	0.411184
		2839.31	0.420943
		2855.28	0.411207
		2867	0.41812
		2886.9	0.410011
		2905.19	0.417944
		2928.17	0.405515
		2936.52	0.418088
		2957.63	0.429759
		2969.67	0.419209
		2994.9	0.421785
		3007.66	0.414971
		3032.93	0.415599
		3036.45	0.43936
		3036.63	0.429613
