# Supplementary material for: Modulating CCTG repeat expansion toxicity in DM2 Drosophila model through TDP1 inhibition
Source: EMBO Mol Med. 2025 Mar 25;17(5):967–92. doi: 10.1038/s44321-025-00217-3 (PMC12081759; doi:10.1038/s44321-025-00217-3)
Supplement: Supplementary file 11 — Source data Fig. 5 [file 44321_2025_217_MOESM11_ESM.zip › figure 5/F5 G/CCTG length.xlsx]

## Sheet: Sheet1
(CCTG)720 (Lawsone)		(CCTG)720 (SPI-112)		(CCTG)720+TOP1 RI (Lawsone)		(CCTG)720+TOP1 RI (SPI-112)
bp	Normalized Signal (A.U.)	bp	Normalized Signal (A.U.)	bp	Normalized Signal (A.U.)	bp	Normalized Signal (A.U.)
121.566	0.00663622	151.642	0.00228036	123.245	0.192609	131.295	0.0106761
152.031	0.00351306	151.642	0.0100737	148.733	0.132524	170.299	2.9968e-05
183.604	0.0116865	167.514	0.0271183	178.066	0.221256	170.386	0.0180033
191.359	0.0284791	182.819	0.0118857	207.242	0.189368	198.821	0.00872068
214.623	0.0172606	187.354	0.0215689	229.188	0.214653	228.688	0.00790592
222.378	0.0284536	193.702	0.0037315	251.052	0.176453	248.18	0.00448396
245.642	0.013502	215.129	0.000758602	280.311	0.20805	263.87	0.0180033
252.104	0.0083636	223.065	0.0120556	313.229	0.245271	294.965	0.00431539
272.783	0.0214124	248.574	0.0232677	338.711	0.180249	328.713	0.00235998
278.987	0.0356865	250.841	0.0132448	369.12	0.160346	349.592	0.0238695
294.755	0.0468261	269.887	0.0332227	378.945	0.226603	361.363	0.0414682
319.312	0.0507723	270.681	0.0435684	411.799	0.213743	388.502	0.015396
323.189	0.0392198	270.681	0.0625949	448.326	0.217793	407.893	0.00203969
333.27	0.0294821	270.681	0.0530816	477.577	0.243041	431.262	0.00252855
361.963	0.0346381	288.933	0.0237094	506.833	0.272521	443.076	0.0238695
378.248	0.0498838	298.457	0.0168123	532.362	0.244179	454.837	0.0395128
395.567	0.0633087	310.36	0.0384153	576.291	0.322963	454.904	0.0532006
424.001	0.0541858	318.296	0.0275147	610.283	0.249433	455.027	0.078621
424.001	0.0632853	320.942	0.0528835	638.236	0.212614	485.955	0.0307134
449.85	0.0765631	342.104	0.0429738	667.489	0.239978	507.906	0.00561899
451.142	0.0657127	354.008	0.0558167	717.414	0.248899	528.731	0.0160478
479.946	0.081438	367.235	0.0659642	722.379	0.322235	536.631	0.0385351
506.976	0.0830957	367.612	0.0779691	755.161	0.254354	536.73	0.0590669
517.058	0.0744079	373.848	0.046244	766.183	0.305087	548.634	0.104041
541.984	0.0863866	384.164	0.0553411	806.339	0.290074	552.39	0.0753619
544.199	0.0743855	397.656	0.0459467	835.564	0.296277	575.65	0.0525488
565.248	0.102966	406.914	0.0556582	879.432	0.3278	591.125	0.0307134
594.605	0.0970926	406.914	0.0881619	904.909	0.259251	611.866	0.0238695
610.114	0.0914801	407.292	0.0713437	930.549	0.316965	622.367	0.0473344
628.209	0.0992814	424.109	0.097477	936.686	0.355025	630.233	0.0629777
643.718	0.113968	434.954	0.069611	959.816	0.35491	641.994	0.078621
656.643	0.12609	437.335	0.0798377	977.942	0.250422	642.061	0.0923088
674.479	0.110676	445.271	0.0637841	992.635	0.315245	642.137	0.107952
679.907	0.123271	460.349	0.0919672	1024.29	0.32073	642.308	0.143149
703.171	0.111352	469.079	0.102432	1029.21	0.354564	674.397	0.0668885
721.266	0.122537	469.079	0.0784504	1054.72	0.312114	684.68	0.045379
748.924	0.137213	487.596	0.0683425	1082.67	0.275294	696.223	0.0160478
750.992	0.129745	495.532	0.0897474	1091.27	0.337325	705.387	0.0316911
778.392	0.134109	496.855	0.102432	1105.75	0.235678	715.888	0.055156
788.473	0.125981	500.823	0.108378	1120.46	0.311786	719.883	0.0756878
809.799	0.136813	502.145	0.0778558	1165.47	0.283346	735.521	0.0874203
814.323	0.149292	504.791	0.0703245	1193.46	0.277564	735.592	0.102086
836.941	0.13679	508.758	0.126215	1219.06	0.308473	735.887	0.162704
842.757	0.149035	508.758	0.117594	1248.29	0.317732	739.582	0.12164
873.222	0.15051	510.459	0.139126	1252.06	0.404241	767.9	0.0707993
904.795	0.156683	528.598	0.141674	1288.42	0.281323	795.649	0.0365796
929.997	0.166462	534.267	0.0939378	1313.95	0.251569	809.382	0.0571114
938.14	0.177935	540.502	0.106594	1339.6	0.319158	809.448	0.0707993
957.785	0.168306	540.502	0.116107	1368.84	0.333826	809.524	0.0864426
968.125	0.183929	561.929	0.0957725	1390.71	0.297742	809.6	0.102086
997.851	0.181805	564.31	0.116702	1419.87	0.259506	817.58	0.141194
1009.48	0.176196	572.246	0.105999	1449.15	0.305915	820.098	0.124899
1017.24	0.184589	589.44	0.0984679	1455.29	0.346797	825.466	0.160748
1030.53	0.192177	596.054	0.121458	1482.01	0.298698	825.551	0.178347
1058.23	0.192955	596.054	0.111945	1503.91	0.284481	840.761	0.102086
1074.62	0.2159	597.754	0.136917	1515.03	0.411395	840.837	0.117729
1107.71	0.219512	602.667	0.14762	1523.49	0.366208	852.364	0.084976
1110.3	0.211111	606.635	0.157926	1551.45	0.337148	884.22	0.0676707
1125.8	0.220897	627.797	0.133548	1587.94	0.309456	895.256	0.0942642
1137.44	0.233254	652.928	0.128395	1594.08	0.351748	899.255	0.115774
1152.95	0.250623	668.8	0.13335	1617.22	0.360098	911.192	0.167592
1185.63	0.250179	670.122	0.117098	1641.25	0.300726	911.378	0.205723
1195.6	0.241838	675.413	0.105405	1667.13	0.351384	914.902	0.129462
1213.32	0.263223	687.317	0.132161	1701.2	0.34275	918.892	0.149016
1239.54	0.271667	687.317	0.114323	1742.09	0.329003	936.874	0.108604
1265.39	0.25298	691.285	0.149998	1770.55	0.304313	969.121	0.0649331
1269.27	0.259043	695.253	0.138998	1799.76	0.304168	969.268	0.0952419
1269.27	0.271876	699.221	0.16843	1829.01	0.329416	981.025	0.109908
1300.29	0.27465	699.221	0.159809	1854.61	0.35045	981.101	0.125551
1331.31	0.273575	728.584	0.14976	1887.47	0.346054	989.1	0.16857
1331.31	0.283024	730.964	0.160106	1916.69	0.343792	989.176	0.184213
1360.66	0.2755	756.473	0.143033	1934.96	0.350049	997.077	0.207026
1390.76	0.276909	764.409	0.158832	1975.16	0.37101	1000.63	0.137283
1408.85	0.270361	774.612	0.13989	2000.65	0.315863	1000.69	0.149016
1426.95	0.277112	785.722	0.172592	2022.53	0.290361	1016.12	0.118707
1452.8	0.280591	794.452	0.1827	2039.64	0.338241	1035.66	0.131417
1465.46	0.295093	820.64	0.171403	2070.09	0.349376	1051.12	0.106974
1482.52	0.283599	824.873	0.165854	2095.64	0.340784	1054.91	0.0844872
1486.4	0.296195	850.003	0.174574	2124.8	0.298315	1066.82	0.131417
1495.82	0.308787	853.971	0.164268	2129.78	0.377294	1066.89	0.145105
1512.25	0.320673	861.907	0.185673	2157.75	0.357403	1078.64	0.157815
1540.68	0.318899	875.512	0.193657	2186.94	0.331864	1079	0.233098
1569.38	0.316286	905.555	0.191619	2212.58	0.390989	1082.62	0.176391
1591.09	0.317108	936.732	0.196375	2241.78	0.376735	1090.53	0.199856
1604.38	0.328096	953.17	0.210645	2259.99	0.335732	1105.79	0.13435
1620.82	0.345548	961.106	0.220456	2285.61	0.38216	1132.93	0.107952
1646.92	0.34338	984.12	0.210408	2327.94	0.356555	1134.31	0.126203
1657	0.338402	1000.79	0.20351	2354.93	0.322562	1156.49	0.148038
1686.36	0.349627	1019.3	0.214213	2382.92	0.319601	1156.56	0.162704
1703.53	0.368812	1039.14	0.220555	2395.15	0.35622	1156.64	0.178347
1719.04	0.356667	1047.61	0.234191	2420.6	0.267215	1156.72	0.19399
1741.53	0.369901	1076.18	0.227294	2446.14	0.254391	1156.92	0.237009
1760.4	0.377865	1082.53	0.234191	2451.07	0.299511	1187.55	0.126528
1777.2	0.377151	1106.33	0.235142	2471.79	0.313515	1187.64	0.145105
1788.06	0.390301	1126.97	0.251315	2508.29	0.296404	1207	0.12164
1798.92	0.403451	1144.43	0.261541	2526.57	0.313242	1214.9	0.144127
1819.85	0.419113	1166.65	0.255596	2533.79	0.245489	1215	0.164659
1827.61	0.398108	1190.45	0.269152	2570.27	0.217092	1222.98	0.203767
1829.27	0.406306	1209.5	0.27819	2609.21	0.199969	1230.67	0.183235
1847	0.401592	1238.86	0.279765	2635.97	0.185728	1230.87	0.223321
1854.75	0.420951	1258.7	0.280806	2668.85	0.189796	1230.95	0.24092
1870.26	0.426071	1272.31	0.290489	2694.51	0.261617	1246.16	0.163681
1881.12	0.438941	1302.35	0.287148	2708.96	0.145862	1266.82	0.141194
1899.99	0.447279	1312.27	0.282887	2723.5	0.0921808	1285.01	0.144127
1928.42	0.454022	1340.33	0.284543	2734.33	0.00944837	1292.9	0.164659
1955.56	0.463332	1373.77	0.284968	2737.68	0.238009	1292.98	0.180302
1982.7	0.478125	1396.79	0.294124	2737.77	0.170293	1293.06	0.195946
2007.63	0.489354	1429.33	0.300724	2737.86	0.102577	1301.04	0.235054
2025.35	0.498739	1447.84	0.309346	2741.22	0.331138	1303.55	0.218107
2030.01	0.509094	1476.15	0.311724	2743.89	1.0845	1308.93	0.255911
2051.72	0.523356	1492.81	0.323913	2743.98	1.01678	1324.17	0.187146
2052.5	0.535814	1521.91	0.333129	2744.07	0.949068	1324.27	0.207678
2071.88	0.523899	1548.36	0.345219	2744.16	0.881352	1331.83	0.15977
2083.51	0.534156	1572.17	0.355723	2744.24	0.813635	1353.58	0.145887
2102.9	0.535073	1603.92	0.361669	2744.33	0.745919	1386.4	0.166614
2104.84	0.543821	1615.82	0.370786	2744.42	0.678202	1386.52	0.191057
2114.53	0.559562	1635.66	0.378317	2744.51	0.610486	1386.62	0.213544
2140.12	0.57228	1655.5	0.381884	2744.59	0.54277	1405.72	0.135328
2157.18	0.582625	1667.4	0.391596	2744.68	0.475053	1409.7	0.151949
2161.06	0.596621	1687.24	0.4021	2744.77	0.407337	1437.02	0.163029
2179.16	0.607339	1707.08	0.412505	2747.42	1.17763	1441	0.180302
2199.84	0.599389	1739.62	0.415419	2750.1	1.93099	1452.79	0.201812
2210.18	0.60918	1758.67	0.425289	2750.19	1.86328	1456.8	0.225928
2226.98	0.624565	1786.44	0.436189	2750.28	1.79556	1472.23	0.195946
2240.27	0.632954	1806.28	0.449369	2750.36	1.72784	1479.92	0.174436
2269.63	0.635729	1831.68	0.456326	2750.45	1.66013	1483.72	0.154882
2277.38	0.653922	1855.22	0.47345	2750.54	1.59241	1507.29	0.195946
2287.72	0.666046	1889.61	0.485936	2750.63	1.52469	1522.95	0.212567
2312.28	0.642694	1897.55	0.497233	2750.71	1.45698	1526.92	0.228862
2316.16	0.65179	1908.13	0.507143	2750.8	1.38926	1527	0.244831
2318.48	0.663967	1927.97	0.509521	2750.89	1.32154	1546.14	0.174436
2332.44	0.678795	1936.43	0.52387	2750.98	1.25383	1555.32	0.194642
2358.81	0.681853	1961.03	0.531719	2753.63	2.02412	1573.55	0.205723
2365.01	0.691927	1984.84	0.54688	2755.52	3.38693	1573.62	0.21941
2382.07	0.687433	2000.71	0.560258	2755.61	3.31922	1581.6	0.258519
2392.93	0.698904	2020.55	0.566204	2755.69	3.2515	1589.48	0.277204
2411.54	0.711488	2031.66	0.577145	2755.78	3.18378	1593.18	0.237009
2420.85	0.702334	2053.88	0.587847	2755.87	3.11607	1612.47	0.199205
2432.48	0.71819	2080.07	0.598906	2755.96	3.04835	1616.43	0.212567
2440.23	0.725183	2088.01	0.610203	2756.04	2.98063	1635.96	0.223321
2440.23	0.736383	2111.82	0.618527	2756.13	2.91292	1643.9	0.254608
2472.54	0.718157	2128.48	0.628516	2756.22	2.8452	1651.64	0.242658
2472.91	0.732556	2149.11	0.635413	2756.31	2.77748	1651.76	0.268296
2486.76	0.707296	2176.1	0.647781	2756.4	2.70977	1674.9	0.221366
2517.78	0.70902	2199.11	0.660148	2756.48	2.64205	1693.24	0.254608
2517.78	0.72022	2207.05	0.669067	2756.57	2.57433	1706.41	0.291761
2533.29	0.686609	2238	0.672991	2756.66	2.50662	1711.52	0.275466
2533.29	0.697108	2250.69	0.683535	2756.75	2.4389	1735.81	0.250697
2559.14	0.671655	2262.6	0.692255	2756.83	2.37119	1749.2	0.280028
2564.31	0.659285	2273.18	0.702165	2756.92	2.30347	1764.85	0.295671
2564.31	0.677484	2294.34	0.708903	2757.01	2.23575	1764.95	0.315226
2564.31	0.688683	2317.58	0.724193	2757.1	2.16804	1784.23	0.276117
2579.82	0.64644	2326.09	0.736254	2757.19	2.10032	1799.91	0.295671
2588.87	0.632666	2337.99	0.745767	2759.05	3.48006	1799.98	0.309359
2605.41	0.646092	2351.59	0.753582	2768.26	4.82598	1819.52	0.323047
2625.57	0.630956	2381.64	0.764199	2772.59	4.30119	1842.79	0.303493
2641.86	0.615124	2397.51	0.775496	2772.68	4.23348	1862.41	0.331358
2657.37	0.603912	2421.32	0.785604	2772.77	4.16576	1878.01	0.336735
2673.65	0.592279	2453.06	0.78501	2772.86	4.09804	1897.48	0.33478
2692.26	0.583117	2476.87	0.773911	2772.95	4.03033	1920.94	0.353845
2694.85	0.568649	2500.68	0.763605	2773.03	3.96261	1948.24	0.3602
2711.65	0.55872	2502	0.751713	2773.12	3.8949	1952.25	0.383665
2736.85	0.554499	2517.87	0.742596	2773.21	3.82718	1975.54	0.367044
2741.38	0.540613	2531.1	0.720399	2773.3	3.75946	1995.1	0.384317
2758.18	0.531733	2532.42	0.731497	2773.38	3.69175	1999.1	0.383648
2768.52	0.518658	2548.29	0.701768	2773.47	3.62403	2018.5	0.380723
2785.32	0.53591	2548.29	0.711282	2773.56	3.55631	2026.38	0.398322
2789.2	0.524708	2549.61	0.690273	2784.6	3.48865	2045.97	0.422439
2794.37	0.508604	2564.16	0.679174	2784.69	3.42094	2073.32	0.42797
2812.46	0.49914	2566.15	0.666986	2784.78	3.35322	2091.59	0.448176
2828.52	0.491277	2576.07	0.661932	2784.87	3.2855	2114.42	0.470663
2838.05	0.47931	2580.03	0.63577	2784.96	3.21779	2135.99	0.488905
2858.99	0.491752	2580.03	0.6435	2785.04	3.15007	2151.61	0.498031
2866.74	0.478447	2580.03	0.653013	2785.16	3.06119	2179.02	0.515621
2889.23	0.469469	2594.58	0.606636	2792.54	2.99774	2194.67	0.519523
2908.1	0.477479	2595.91	0.618527	2792.63	2.93003	2202.55	0.538099
2933.95	0.476525	2595.91	0.628041	2792.72	2.86231	2214.28	0.546899
2949.72	0.45318	2607.81	0.596726	2792.81	2.79459	2226.05	0.565475
2952.05	0.465077	2611.78	0.575718	2792.9	2.72688	2249.53	0.576221
2962.13	0.44421	2611.78	0.585231	2792.98	2.65916	2253.51	0.592842
2984.73	0.46275	2615.75	0.563826	2793.07	2.59145	2265.3	0.614352
2986.94	0.476948	2627.65	0.539448	2793.16	2.52373	2269.28	0.631951
2998.57	0.490237	2628.97	0.551142	2793.25	2.45601	2277.14	0.647594
3024.16	0.496516	2643.52	0.517449	2793.33	2.3883	2285.05	0.660296
		2643.52	0.530529	2793.42	2.32058	2285.12	0.675939
		2659.39	0.48772	2793.51	2.25286	2304.68	0.681796
		2659.39	0.474936	2793.6	2.18515	2331.94	0.679841
		2659.39	0.506746	2793.69	2.11743	2343.73	0.702328
		2659.39	0.497233	2793.77	2.04971	2355.53	0.715464
		2675.27	0.457991	2793.86	1.982	2375.1	0.734584
		2675.27	0.467504	2793.95	1.91428	2379.08	0.752183
		2679.23	0.448081	2794.04	1.84657	2394.75	0.770759
		2692.46	0.436982	2794.12	1.77885	2410.41	0.78738
		2699.07	0.424694	2794.24	1.68997	2422.2	0.80889
		2722.88	0.417559	2801.67	1.59267	2437.88	0.818658
		2726.85	0.406064	2801.76	1.52495	2457.44	0.834301
		2737.43	0.379902	2801.85	1.45723	2473.1	0.8519
		2740.08	0.394172	2801.93	1.38952	2496.58	0.87417
		2750.66	0.371182	2802.02	1.3218	2508.33	0.888075
		2753.3	0.339867	2802.11	1.25408	2530.51	0.898821
		2754.62	0.350966	2802.2	1.18637	2562.99	0.902732
		2754.62	0.36048	2802.28	1.11865	2598.06	0.904688
		2766.53	0.332732	2802.4	1.02554	2613.54	0.885133
		2770.5	0.322426	2809.81	0.949396	2632.89	0.859713
		2774.46	0.312517	2809.9	0.881679	2644.49	0.842114
		2793.51	0.303638	2809.98	0.813963	2652.17	0.819627
		2807.8	0.291508	2810.07	0.746247	2675.46	0.705485
		2841.92	0.28586	2810.16	0.67853	2695.05	0.944867
		2865.73	0.279617	2810.25	0.610814	2699.04	0.962466
		2873.66	0.270995	2810.33	0.543097	2699.11	0.978109
		2905.41	0.270698	2810.42	0.475381	2699.19	0.993753
		2937.15	0.273671	2810.51	0.407665	2699.26	1.0094
		2968.89	0.280657	2810.63	0.314554	2707.17	1.03286
		2996.67	0.288734	2825.5	0.117121	2707.24	1.0485
				2829.22	0.060709	2707.32	1.06415
				2832.69	0.204625	2707.4	1.07979
				2843.48	0.331647	2707.47	1.09543
				2847.03	0.407847	2707.55	1.11108
				2854.25	0.475599	2707.62	1.12672
				2861.31	0.661856	2711.62	1.14823
				2861.43	0.572978	2715.6	1.16583
				2864.85	0.750752	2715.68	1.18147
				2879.36	0.827006	2715.76	1.19712
				2890.42	0.746647	2723.81	1.25187
				2897.81	0.678967	2723.89	1.26751
				2897.9	0.611251	2727.5	1.20983
				2905.37	0.484319	2729.55	1.22938
				2912.77	0.408174	2731.77	1.28706
				2912.89	0.315064	2731.92	1.3164
				2920.33	0.213526	2746.51	1.11303
				2935.04	0.134596	2746.61	1.13454
				2958.89	0.0465422	2746.69	1.15019
				2981.59	0.0852514	2746.77	1.16583
				3011.99	0.0590007	2746.84	1.18147
				3037.59	0.0906154	2746.92	1.19712
				3045	0.170992	2753.58	0.964421
						2753.68	0.985931
						2753.76	1.00157
						2753.83	1.01722
						2753.91	1.03286
						2753.99	1.0485
						2754.06	1.06415
						2754.14	1.07979
						2754.21	1.09543
						2760.95	0.878383
						2761.05	0.899893
						2761.13	0.915536
						2761.21	0.93118
						2761.28	0.946823
						2768.47	0.823632
						2768.54	0.83732
						2768.62	0.852963
						2776.12	0.794301
						2776.2	0.809944
						2781.21	0.77214
						2796.77	0.767577
						2815.02	0.735485
						2819.02	0.761883
						2830.82	0.694421
						2834.82	0.713975
						2852.43	0.688555
						2854.45	0.673401
						2897.1	0.670956
						2904.79	0.657268
						2924.2	0.648143
						2928.01	0.656291
						2955.26	0.63967
						2970.96	0.635759
						2978.86	0.61816
						2986.73	0.625982
						2994.59	0.614249
						3006.39	0.610339
						3010.38	0.59274
						3014.38	0.596651
						3030.09	0.588829
