# Supplementary material for: Modulating CCTG repeat expansion toxicity in DM2 Drosophila model through TDP1 inhibition
Source: EMBO Mol Med. 2025 Mar 25;17(5):967–92. doi: 10.1038/s44321-025-00217-3 (PMC12081759; doi:10.1038/s44321-025-00217-3)
Supplement: Supplementary file 11 — Source data Fig. 5 [file 44321_2025_217_MOESM11_ESM.zip › figure 5/F5 H/mean Length.xlsx]

## Sheet: Sheet1
DMSO	CPT	Amikacin	Lawsome	SPI-112	DMSO(TOP1 RI)	Lawsome(TOP1 RI)	SPI-112(TOP1 RI)
1890	1325	1673	1602	1590	1970	1792	1790
1850	1456	1770	1500	1592	1824	1802	1785
1947	1523	1590	1482	1424	1842	1853	1840
