# Supplementary material for: Modulating CCTG repeat expansion toxicity in DM2 Drosophila model through TDP1 inhibition
Source: EMBO Mol Med. 2025 Mar 25;17(5):967–92. doi: 10.1038/s44321-025-00217-3 (PMC12081759; doi:10.1038/s44321-025-00217-3)
Supplement: Supplementary file 12 — Source data Fig. 6 [file 44321_2025_217_MOESM12_ESM.zip]

Archive with 75 entries (61 files):
- figure 6/
- figure 6/F6 A/
- figure 6/F6 A/Activity counts.xlsx
- figure 6/F6 B/
- figure 6/F6 B/Activity counts.xlsx
- figure 6/F6 C/
- figure 6/F6 C/average counts.xlsx
- figure 6/F6 D/
- figure 6/F6 D/Amikacin.tif
- figure 6/F6 D/CPT.tif
- figure 6/F6 D/DMSO.tif
- figure 6/F6 D/Lawsone.tif
- figure 6/F6 D/SPI-112.tif
- figure 6/F6 E/
- figure 6/F6 E/muscle area.xlsx
- figure 6/F6 F/
- figure 6/F6 F/Amikacin-200x-SEM.tif
- figure 6/F6 F/Amikacin-550x-SEM.tif
- figure 6/F6 F/Amikacin-LM.tif
- figure 6/F6 F/CPT-200x-SEM.tif
- figure 6/F6 F/CPT-550x-SEM.tif
- figure 6/F6 F/CPT-LM.tif
- figure 6/F6 F/DMSO-200x-SEM.tif
- figure 6/F6 F/DMSO-550x-SEM.tif
- figure 6/F6 F/DMSO-LM.tif
- figure 6/F6 F/Lawsone-200x-SEM.tif
- figure 6/F6 F/Lawsone-550x-SEM.tif
- figure 6/F6 F/Lawsone-LM.tif
- figure 6/F6 F/SPI-112-200x-SEM.tif
- figure 6/F6 F/SPI-112-550x-SEM.tif
- figure 6/F6 F/SPI-112-LM.tif
- figure 6/F6 G/
- figure 6/F6 G/eye score.xlsx
- figure 6/F6 H/
- figure 6/F6 H/Amikacin_DAPI.jpg
- figure 6/F6 H/Amikacin_pha+DAPI.jpg
- figure 6/F6 H/Amikacin_pha.jpg
- figure 6/F6 H/CPT_DAPI.jpg
- figure 6/F6 H/CPT_pha+DAPI.jpg
- figure 6/F6 H/CPT_pha.jpg
- figure 6/F6 H/DMSO_DAPI.jpg
- figure 6/F6 H/DMSO_pha+DAPI.jpg
- figure 6/F6 H/DMSO_pha.jpg
- figure 6/F6 H/Lawsone_DAPI.jpg
- figure 6/F6 H/Lawsone_pha+DAPI.jpg
- figure 6/F6 H/Lawsone_pha.jpg
- figure 6/F6 H/SPI-112_DAPI.jpg
- figure 6/F6 H/SPI-112_pha+DAPI.jpg
- figure 6/F6 H/SPI-112_pha.jpg
- figure 6/F6 I/
- figure 6/F6 I/knot number.xlsx
- figure 6/F6 J/
- figure 6/F6 J/Amikacin_Cy3+DAPI.jpg
- figure 6/F6 J/Amikacin_Cy3.jpg
- figure 6/F6 J/Amikacin_DAPI.jpg
- figure 6/F6 J/CPT_Cy3+DAPI.jpg
- figure 6/F6 J/CPT_Cy3.jpg
- figure 6/F6 J/CPT_DAPI.jpg
- figure 6/F6 J/DMSO_Cy3+DAPI.jpg
- figure 6/F6 J/DMSO_Cy3.jpg
- figure 6/F6 J/DMSO_DAPI.jpg
- figure 6/F6 J/Lawsone_Cy3+DAPI.jpg
- figure 6/F6 J/Lawsone_Cy3.jpg
- figure 6/F6 J/Lawsone_DAPI.jpg
- figure 6/F6 J/SPI-112_Cy3+DAPI.jpg
- figure 6/F6 J/SPI-112_Cy3.jpg
- figure 6/F6 J/SPI-112_DAPI.jpg
- figure 6/F6 K/
- figure 6/F6 K/foci area.xlsx
- figure 6/F6 L/
- figure 6/F6 L/F6 L upper.tif
- figure 6/F6 L/relative expression.xlsx
- figure 6/F6 M/
- figure 6/F6 M/F6 M upper.tif
- figure 6/F6 M/relative expression.xlsx
