# Supplementary material for: Modulating CCTG repeat expansion toxicity in DM2 Drosophila model through TDP1 inhibition
Source: EMBO Mol Med. 2025 Mar 25;17(5):967–92. doi: 10.1038/s44321-025-00217-3 (PMC12081759; doi:10.1038/s44321-025-00217-3)
Supplement: Supplementary file 12 — Source data Fig. 6 [file 44321_2025_217_MOESM12_ESM.zip › figure 6/F6 A/Activity counts.xlsx]

## Sheet: Sheet1
days	DMSO	Lawsome
15	3.125	10.5385
15.0208	3.4375	14.7692
15.0417	2.5625	6.38462
15.0625	6.3125	5.46154
15.0833	2.4375	7.23077
15.1042	3.0625	9.07692
15.125	2.75	17.0769
15.1458	1.25	7.46154
15.1667	3.1875	27.6923
15.1875	6.75	7.30769
15.2083	6.5	10.2308
15.2292	3.875	11.6154
15.25	7.625	18.3077
15.2708	11.5	19.3846
15.2917	18	38.3846
15.3125	21.6875	30.2308
15.3333	34.3125	33.2308
15.3542	14.0625	15.9231
15.375	10.3125	12.4615
15.3958	7.4375	12.6923
15.4167	2.5625	5.38462
15.4375	2.5625	4.61538
15.4583	0.8125	4
15.4792	0.9375	6.15385
15.5	2.5625	7.84615
15.5208	1.0625	4.30769
15.5417	0.8125	4.69231
15.5625	0	7.46154
15.5833	0.9375	1.69231
15.6042	0.3125	2.07692
15.625	0	1.61539
15.6458	0	5.30769
15.6667	0	7.53846
15.6875	0	8.69231
15.7083	1.125	0.384615
15.7292	0.0625	0.923077
15.75	0.6875	3.92308
15.7708	8.25	24.6154
15.7917	12.6875	18.5385
15.8125	16.1875	21.6154
15.8333	28.25	46.9231
15.8542	12.4375	21.5385
15.875	16.5625	17.3846
15.8958	15.3125	21.2308
15.9167	14.5625	26.8462
15.9375	10.625	23
15.9583	12.5	17.7692
15.9792	3.375	11.5385
16	7.1875	10.2308
16.0208	6.75	14.2308
16.0417	1.3125	7.69231
16.0625	3.9375	9.92308
16.0833	3.25	8.61538
16.1042	2.875	6.46154
16.125	3.9375	11.7692
16.1458	3.25	14.4615
16.1667	4.75	8.23077
16.1875	1.1875	6.38462
16.2083	7.9375	7.61538
16.2292	3.9375	9.76923
16.25	5.0625	16
16.2708	5.25	14.7692
16.2917	12.1875	27.4615
16.3125	20.1875	25.7692
16.3333	31.4375	31.6923
16.3542	19.6875	23.9231
16.375	9.4375	16.3077
16.3958	5.8125	13.8461
16.4167	3.75	8.92308
16.4375	4.1875	10.6154
16.4583	3.9375	8.46154
16.4792	2.375	6
16.5	1.0625	1.69231
16.5208	2.0625	5.69231
16.5417	1.875	1.30769
16.5625	0.4375	2
16.5833	0.5625	1
16.6042	1.625	1.69231
16.625	0.0625	0.538462
16.6458	0.5	4.07692
16.6667	0.8125	0.076923
16.6875	0	1.92308
16.7083	0.75	0.230769
16.7292	0.1875	1.23077
16.75	8.625	9.30769
16.7708	12.125	13.7692
16.7917	13.5	16.1538
16.8125	16.8125	23.9231
16.8333	27.0625	34.4615
16.8542	11.4375	17.0769
16.875	13.25	24.3077
16.8958	13.5	17.1538
16.9167	12	18.1538
16.9375	7.75	19.5385
16.9583	8.125	10.4615
16.9792	2.875	10.4615
17	4.6875	8.07692
17.0208	2.5625	19.3077
17.0417	6.25	6.69231
17.0625	4.125	7.76923
17.0833	5.125	6.30769
17.1042	2.25	2.30769
17.125	4.3125	12.5385
17.1458	1.75	10.1539
17.1667	5	17.0769
17.1875	3.5	8.15385
17.2083	5.125	8.07692
17.2292	6.0625	7.46154
17.25	1.875	14.9231
17.2708	8.875	18.7692
17.2917	11.3125	11.7692
17.3125	15.4375	25.4615
17.3333	29.125	34.6923
17.3542	15.8125	20.1538
17.375	7	17
17.3958	9.4375	11.0769
17.4167	3.5625	3.84615
17.4375	6.0625	9.61538
17.4583	3.5	5
17.4792	3.9375	8
17.5	2.5625	4.15385
17.5208	0.375	2.53846
17.5417	0.3125	3.07692
17.5625	0.4375	2.07692
17.5833	0.375	3.53846
17.6042	0.625	3.15385
17.625	0.0625	0.076923
17.6458	0.1875	4.30769
17.6667	0	0.230769
17.6875	0.25	0
17.7083	0.125	0.076923
17.7292	1.125	0.846154
17.75	3.3125	5.84615
17.7708	10.9375	14.7692
17.7917	11.625	17.1538
17.8125	17.0625	24.8462
17.8333	32	37.2308
17.8542	17.6875	15.3077
17.875	12.4375	20.3077
17.8958	15.125	26.3846
17.9167	14.25	14.9231
17.9375	10.25	19.5385
17.9583	6.6875	7.38462
17.9792	3.25	2.61538
18	8	7.07692
18.0208	1.125	11.1539
18.0417	8.25	9.76923
18.0625	5.75	5.46154
18.0833	2.9375	8.23077
18.1042	0.8125	7.30769
18.125	0.5	3
18.1458	7.3125	22.4615
18.1667	2.1875	9.38462
18.1875	2.125	11.7692
18.2083	3.5	12.1539
18.2292	5.75	5.07692
18.25	3.1875	8.84615
18.2708	6.375	20.1538
18.2917	10.625	22.1538
18.3125	15.5	31.6154
18.3333	30.625	33.3077
18.3542	16.25	20.7692
18.375	10.125	9.92308
18.3958	4.8125	8.76923
18.4167	2.75	4.76923
18.4375	2.375	12.9231
18.4583	0.875	10.9231
18.4792	3.8125	3.53846
18.5	0.5	4.23077
18.5208	2.125	2.76923
18.5417	2.5	0
18.5625	1.4375	0
18.5833	1.1875	0.538462
18.6042	0.875	0
18.625	1.0625	0
18.6458	0.1875	0
18.6667	0.125	0.307692
18.6875	0.0625	1.76923
18.7083	0.125	2.46154
18.7292	1.0625	3
18.75	5.5	10.3077
18.7708	9.9375	12.6154
18.7917	13.0625	14.2308
18.8125	18.1875	23.6154
18.8333	28.5	37.2308
18.8542	19.9375	33.7692
18.875	17.625	29.7692
18.8958	19.3125	22.5385
18.9167	21.8125	37.6154
18.9375	22	28.5385
18.9583	20.1875	26.1538
18.9792	3.5	6.23077
19	0	0.769231
19.0208	1.875	3.38462
19.0417	0	3.53846
19.0625	2.25	5.30769
19.0833	1.1875	18.8462
19.1042	1.5625	4
19.125	4.8125	4.30769
19.1458	2.5	3.53846
19.1667	1.875	5.30769
19.1875	1.125	5.61538
19.2083	1.3125	10.6923
19.2292	2.1875	14.3846
19.25	3.9375	5.53846
19.2708	6.375	16.3077
19.2917	6.5	15.3077
19.3125	11	31.5385
19.3333	26.875	34.7692
19.3542	16.5	28.7692
19.375	15.5625	15.4615
19.3958	8.4375	10.7692
19.4167	6.25	3.61538
19.4375	5.375	7.46154
19.4583	3.4375	6.46154
19.4792	3.6875	7.07692
19.5	2.4375	6.53846
19.5208	3	7.76923
19.5417	1.875	3.07692
19.5625	1.5625	4.38462
19.5833	1.3125	13.4615
19.6042	0.375	0.384615
19.625	0.375	0
19.6458	0.0625	1.46154
19.6667	0.6875	0
19.6875	0.0625	1.23077
19.7083	0.6875	0.538462
19.7292	2	1.07692
19.75	5.75	14.3077
19.7708	10.625	9.07692
19.7917	10.625	13.1539
19.8125	15.375	14.8461
19.8333	26.5625	38.5385
19.8542	24.375	29.8462
19.875	18.4375	35.0769
19.8958	18.0625	25.3846
19.9167	19	20.7692
19.9375	18.875	18.2308
19.9583	22.3125	21.2308
19.9792	4.6875	3.30769
20	0.25	4.92308
20.0208	3.25	2.84615
20.0417	2.9375	0.846154
20.0625	2.375	3.15385
20.0833	4	12.1539
20.1042	3.1875	4.46154
20.125	4.6875	5.15385
20.1458	3.3125	8.76923
20.1667	4.1875	7.76923
20.1875	4.875	6.84615
20.2083	5.5625	2.30769
20.2292	4.25	3.38462
20.25	2.75	12.2308
20.2708	15.1875	18.4615
20.2917	13.875	16.7692
20.3125	11.6875	19.6923
20.3333	24.4375	24.3077
20.3542	13.6875	14.9231
20.375	6.9375	9.69231
20.3958	5.875	14.6923
20.4167	7	11.0769
20.4375	5.0625	13.5385
20.4583	5.3125	7.15385
20.4792	4.5625	11.9231
20.5	3.8125	2.07692
20.5208	4.375	0.692308
20.5417	1.5625	0.307692
20.5625	0.9375	1.23077
20.5833	0.75	0.153846
20.6042	0.125	2.84615
20.625	3	0.384615
20.6458	1.875	9.30769
20.6667	0.75	1.23077
20.6875	0.75	0.923077
20.7083	0.375	2.15385
20.7292	3.875	1.23077
20.75	6.4375	8.84615
20.7708	8.75	12
20.7917	11.5625	14.3846
20.8125	14.75	18.2308
20.8333	21.625	20.2308
20.8542	18.6875	33.4615
20.875	16.375	21.9231
20.8958	21.1875	28.7692
20.9167	23.0625	29.3077
20.9375	17.5625	17.6154
20.9583	13.375	15.4615
20.9792	0.4375	2.84615
21	0.5	6.38462
21.0208	1.3125	6.07692
21.0417	2.5625	6.61538
21.0625	0.875	1.07692
21.0833	0	3.07692
21.1042	0.0625	12.2308
21.125	2.4375	9.53846
21.1458	1.25	2
21.1667	3.25	9.30769
21.1875	3	5.92308
21.2083	2.9375	9.15385
21.2292	3.875	12.1539
21.25	1.4375	7.07692
21.2708	5.1875	12.5385
21.2917	7.875	17.3846
21.3125	14.1875	27.0769
21.3333	23.5625	27.4615
21.3542	13.875	17.3077
21.375	8	17.0769
21.3958	5.625	9.92308
21.4167	4.4375	4.92308
21.4375	3.9375	3.84615
21.4583	4.5	11.0769
21.4792	4.3125	3.92308
21.5	3.5625	3.30769
21.5208	4.75	4.07692
21.5417	2.4375	1.76923
21.5625	1.6875	3.15385
21.5833	1.625	0.461538
21.6042	1.3125	0.153846
21.625	0.375	0.230769
21.6458	0.4375	1.38461
21.6667	0.125	0
21.6875	0	5.46154
21.7083	0.9375	1.61539
21.7292	2.4375	5.15385
21.75	6.5	10.9231
21.7708	9.875	10.0769
21.7917	11.3125	9
21.8125	16.25	18
21.8333	25.3125	35.9231
21.8542	16.0625	26.7692
21.875	15.4375	14.5385
21.8958	17.5	18.2308
21.9167	19.0625	31.0769
21.9375	18.5	29.3846
21.9583	16.9375	20.3077
21.9792	6	7.38462
22	0.5	1.69231
22.0208	0.6875	1.38461
22.0417	1.8125	3.61538
22.0625	1.6875	1.84615
22.0833	1.5	3.61538
22.1042	1.4375	4.84615
22.125	1	3.07692
22.1458	6.75	1.46154
22.1667	5.125	8.76923
22.1875	2.5	5.76923
22.2083	3.0625	5.38462
22.2292	2	8.76923
22.25	0.9375	9.46154
22.2708	4.0625	15.5385
22.2917	5.625	15.3846
22.3125	12.4375	13.6923
22.3333	23.5625	28.9231
22.3542	14.625	21.3077
22.375	7.75	10.3846
22.3958	6.8125	9.76923
22.4167	6.875	12.6154
22.4375	4.9375	3.84615
22.4583	6	9.84615
22.4792	3.6875	11.6923
22.5	3.0625	3.76923
22.5208	2.6875	5
22.5417	1.875	5
22.5625	1.3125	4.69231
22.5833	0.875	3
22.6042	0.375	0.538462
22.625	1.4375	0.692308
22.6458	0.1875	0.153846
22.6667	0.375	1.53846
22.6875	0	0.769231
22.7083	0.75	0.769231
22.7292	0.875	2.84615
22.75	3.9375	1.92308
22.7708	10.375	10.6154
22.7917	12.375	11.5385
22.8125	14.0625	19.3077
22.8333	25.5625	27.8462
22.8542	16.9375	20.4615
22.875	14.875	15.5385
22.8958	21.25	22.5385
22.9167	20.1875	17.0769
22.9375	19.5	19.3846
22.9583	20.6875	22.3077
22.9792	4.875	6.15385
23	2.125	2.69231
23.0208	5	4
23.0417	2.875	5.61538
23.0625	1	4.15385
23.0833	9.625	3.61538
23.1042	4.75	2.38462
23.125	3.3125	8.23077
23.1458	12.4375	4.23077
23.1667	1.5625	2.23077
23.1875	1.75	7.30769
23.2083	7.4375	7.69231
23.2292	8.5625	10.6154
23.25	14.8125	6.92308
23.2708	4.9375	12.6923
23.2917	5.625	18.3077
23.3125	12.75	17.7692
23.3333	18.625	21.8462
23.3542	12.4375	14.8333
23.375	8.8125	12.6667
23.3958	6.125	11.4167
23.4167	6.8125	10.3333
23.4375	6	13.25
23.4583	5.5625	11.6667
23.4792	9.875	8.16667
23.5	3.6875	9
23.5208	5.75	3.33333
23.5417	3.875	1.66667
23.5625	3.0625	1.83333
23.5833	1.4375	0.333333
23.6042	2.6875	1.75
23.625	0.0625	0.666667
23.6458	0.625	0.75
23.6667	1.8125	1.58333
23.6875	0.6875	0.583333
23.7083	1.25	3.16667
23.7292	3.125	5.08333
23.75	5.75	11.8333
23.7708	10.1875	8
23.7917	12.375	12.75
23.8125	15.625	15
23.8333	23.9375	37.5833
23.8542	13.9375	23.1667
23.875	18.8125	26.4167
23.8958	21.1875	22.5
23.9167	18	16
23.9375	22.6875	25.5
23.9583	12.375	23
23.9792	2.375	7
24	0.1875	0.5
24.0208	4.0625	1.25
24.0417	3.25	4.91667
24.0625	1.6875	3.58333
24.0833	0.5	3.16667
24.1042	1.375	2.83333
24.125	6	14.9167
24.1458	2.3125	7.16667
24.1667	2.3125	7.83333
24.1875	4.125	3.83333
24.2083	5.8125	3.91667
24.2292	4.4375	9.25
24.25	4.5	4.33333
24.2708	9.9375	9.91667
24.2917	10.4375	17.1667
24.3125	11.1875	20.4167
24.3333	19.6875	25.25
24.3542	10.75	9.75
24.375	5.9375	23.1667
24.3958	5.1875	14.25
24.4167	6.1875	9.83333
24.4375	3.5625	12.3333
24.4583	2.4375	8
24.4792	4.75	6.91667
24.5	7.25	7.83333
24.5208	3.75	3.33333
24.5417	3.3125	1.33333
24.5625	1.75	3.58333
24.5833	0.375	0.333333
24.6042	2.4375	0.916667
24.625	0.375	0.75
24.6458	0	2.08333
24.6667	3	0.833333
24.6875	1.3125	1.08333
24.7083	1.1875	0.666667
24.7292	0.625	6.41667
24.75	5	7.83333
24.7708	7.0625	8.08333
24.7917	9.125	12.0833
24.8125	11.4375	19.1667
24.8333	19.3125	25.0833
24.8542	11.75	24.75
24.875	14.4375	14.0833
24.8958	7.3125	12
24.9167	19.25	18.9167
24.9375	18.1875	19.1667
24.9583	14.875	19
24.9792	11.125	17.75
25	0.5	1.16667
