# Supplementary material for: Modulating CCTG repeat expansion toxicity in DM2 Drosophila model through TDP1 inhibition
Source: EMBO Mol Med. 2025 Mar 25;17(5):967–92. doi: 10.1038/s44321-025-00217-3 (PMC12081759; doi:10.1038/s44321-025-00217-3)
Supplement: Supplementary file 12 — Source data Fig. 6 [file 44321_2025_217_MOESM12_ESM.zip › figure 6/F6 B/Activity counts.xlsx]

## Sheet: Sheet1
days	DMSO	SPI-112
15	3.125	18.0625
15.0208	3.4375	14.3125
15.0417	2.5625	16.5625
15.0625	6.3125	23.875
15.0833	2.4375	7.8125
15.1042	3.0625	10.75
15.125	2.75	19.9375
15.1458	1.25	17.5
15.1667	3.1875	21.375
15.1875	6.75	23.6875
15.2083	6.5	21.0625
15.2292	3.875	21.1875
15.25	7.625	27.8125
15.2708	11.5	22.375
15.2917	18	27.8125
15.3125	21.6875	36.9375
15.3333	34.3125	34.875
15.3542	14.0625	27.0625
15.375	10.3125	19.625
15.3958	7.4375	23.375
15.4167	2.5625	14.4375
15.4375	2.5625	14.8125
15.4583	0.8125	12
15.4792	0.9375	4.25
15.5	2.5625	6.875
15.5208	1.0625	1.9375
15.5417	0.8125	5.625
15.5625	0	8.75
15.5833	0.9375	3.1875
15.6042	0.3125	5.375
15.625	0	2.6875
15.6458	0	3.125
15.6667	0	4
15.6875	0	2.375
15.7083	1.125	4.8125
15.7292	0.0625	5.625
15.75	0.6875	14.4375
15.7708	8.25	22.625
15.7917	12.6875	19.5625
15.8125	16.1875	37.0625
15.8333	28.25	32.1875
15.8542	12.4375	31.875
15.875	16.5625	30
15.8958	15.3125	17.75
15.9167	14.5625	11
15.9375	10.625	6.25
15.9583	12.5	26.5
15.9792	3.375	10.625
16	7.1875	10
16.0208	6.75	10.625
16.0417	1.3125	15.0625
16.0625	3.9375	16.875
16.0833	3.25	16.125
16.1042	2.875	25.5625
16.125	3.9375	21.5625
16.1458	3.25	19.4375
16.1667	4.75	17.125
16.1875	1.1875	18.3125
16.2083	7.9375	22.3125
16.2292	3.9375	15.6875
16.25	5.0625	23.9375
16.2708	5.25	27
16.2917	12.1875	29.875
16.3125	20.1875	35.75
16.3333	31.4375	34.0625
16.3542	19.6875	25
16.375	9.4375	17.6875
16.3958	5.8125	19.0625
16.4167	3.75	27.625
16.4375	4.1875	11.8125
16.4583	3.9375	15.625
16.4792	2.375	9.3125
16.5	1.0625	5.6875
16.5208	2.0625	5.6875
16.5417	1.875	3.6875
16.5625	0.4375	2.5625
16.5833	0.5625	1.25
16.6042	1.625	5.375
16.625	0.0625	5
16.6458	0.5	8.4375
16.6667	0.8125	2.4375
16.6875	0	5.6875
16.7083	0.75	5.1875
16.7292	0.1875	10.4375
16.75	8.625	13.1875
16.7708	12.125	19.9375
16.7917	13.5	32.5
16.8125	16.8125	37
16.8333	27.0625	36.375
16.8542	11.4375	20.75
16.875	13.25	13.125
16.8958	13.5	12.75
16.9167	12	9.875
16.9375	7.75	8.6875
16.9583	8.125	14.3125
16.9792	2.875	13.4375
17	4.6875	10.1875
17.0208	2.5625	11.3125
17.0417	6.25	19.1875
17.0625	4.125	13.875
17.0833	5.125	13.4375
17.1042	2.25	6.375
17.125	4.3125	9.1875
17.1458	1.75	13.125
17.1667	5	13.6875
17.1875	3.5	18.4375
17.2083	5.125	21.625
17.2292	6.0625	22.5
17.25	1.875	32.1875
17.2708	8.875	25.125
17.2917	11.3125	26.625
17.3125	15.4375	33.25
17.3333	29.125	32.8125
17.3542	15.8125	17.5625
17.375	7	16.1875
17.3958	9.4375	20.8125
17.4167	3.5625	14.875
17.4375	6.0625	15.1875
17.4583	3.5	8
17.4792	3.9375	8.25
17.5	2.5625	10
17.5208	0.375	2.4375
17.5417	0.3125	4.5
17.5625	0.4375	5.5625
17.5833	0.375	2.1875
17.6042	0.625	1.0625
17.625	0.0625	2.5625
17.6458	0.1875	0.3125
17.6667	0	1.5
17.6875	0.25	3.625
17.7083	0.125	6.8125
17.7292	1.125	4.9375
17.75	3.3125	10.5625
17.7708	10.9375	15.0625
17.7917	11.625	25.25
17.8125	17.0625	33.3125
17.8333	32	31.8125
17.8542	17.6875	23.8125
17.875	12.4375	17.375
17.8958	15.125	14.0625
17.9167	14.25	13.75
17.9375	10.25	6.8125
17.9583	6.6875	10.125
17.9792	3.25	8.375
18	8	11.3125
18.0208	1.125	9.25
18.0417	8.25	9.25
18.0625	5.75	9.25
18.0833	2.9375	13.625
18.1042	0.8125	10.875
18.125	0.5	13.5
18.1458	7.3125	22.1875
18.1667	2.1875	15.5
18.1875	2.125	13.0625
18.2083	3.5	16.125
18.2292	5.75	15.5625
18.25	3.1875	12.6875
18.2708	6.375	25.1875
18.2917	10.625	29.1875
18.3125	15.5	29.1875
18.3333	30.625	37.0625
18.3542	16.25	22.5
18.375	10.125	17.9375
18.3958	4.8125	13.6875
18.4167	2.75	18.875
18.4375	2.375	5.875
18.4583	0.875	4.0625
18.4792	3.8125	7.25
18.5	0.5	4.6875
18.5208	2.125	3
18.5417	2.5	8.0625
18.5625	1.4375	5.0625
18.5833	1.1875	3.6875
18.6042	0.875	4.3125
18.625	1.0625	3.3125
18.6458	0.1875	3.6875
18.6667	0.125	2.625
18.6875	0.0625	4.125
18.7083	0.125	10.6
18.7292	1.0625	9.8
18.75	5.5	17.4
18.7708	9.9375	23.4
18.7917	13.0625	29.4
18.8125	18.1875	35.4667
18.8333	28.5	35.2
18.8542	19.9375	35.5333
18.875	17.625	38.4667
18.8958	19.3125	30.4
18.9167	21.8125	21.6667
18.9375	22	9.26667
18.9583	20.1875	14.1333
18.9792	3.5	3.86667
19	0	3.66667
19.0208	1.875	6.4
19.0417	0	12.3333
19.0625	2.25	3.26667
19.0833	1.1875	8.86667
19.1042	1.5625	5
19.125	4.8125	15.0667
19.1458	2.5	10
19.1667	1.875	20.3333
19.1875	1.125	8.26667
19.2083	1.3125	20.7333
19.2292	2.1875	20.8667
19.25	3.9375	15.8667
19.2708	6.375	18.6
19.2917	6.5	23.9333
19.3125	11	41.4
19.3333	26.875	28.0667
19.3542	16.5	17.4
19.375	15.5625	19.6667
19.3958	8.4375	10.8
19.4167	6.25	9.4
19.4375	5.375	19.1333
19.4583	3.4375	10.6667
19.4792	3.6875	3.73333
19.5	2.4375	2.33333
19.5208	3	5.13333
19.5417	1.875	4.26667
19.5625	1.5625	4.66667
19.5833	1.3125	0.8
19.6042	0.375	0.733333
19.625	0.375	5.6
19.6458	0.0625	3.66667
19.6667	0.6875	3.13333
19.6875	0.0625	7.46667
19.7083	0.6875	6.06667
19.7292	2	8.26667
19.75	5.75	14.1333
19.7708	10.625	13.8667
19.7917	10.625	21.1333
19.8125	15.375	40.5333
19.8333	26.5625	30.9333
19.8542	24.375	35.5333
19.875	18.4375	29
19.8958	18.0625	27
19.9167	19	24.5
19.9375	18.875	14.1429
19.9583	22.3125	5.85714
19.9792	4.6875	3.5
20	0.25	5.14286
20.0208	3.25	3.64286
20.0417	2.9375	7.92857
20.0625	2.375	6.78571
20.0833	4	13.7143
20.1042	3.1875	8.71429
20.125	4.6875	5.92857
20.1458	3.3125	10.1429
20.1667	4.1875	12.9286
20.1875	4.875	10.5714
20.2083	5.5625	14.6429
20.2292	4.25	24.6429
20.25	2.75	15.0714
20.2708	15.1875	16.2857
20.2917	13.875	31.7857
20.3125	11.6875	29
20.3333	24.4375	25
20.3542	13.6875	17.7857
20.375	6.9375	18.1429
20.3958	5.875	16.0714
20.4167	7	15.0714
20.4375	5.0625	8.57143
20.4583	5.3125	7.28571
20.4792	4.5625	6.92857
20.5	3.8125	1.92857
20.5208	4.375	1.14286
20.5417	1.5625	1.21429
20.5625	0.9375	11.3571
20.5833	0.75	1.85714
20.6042	0.125	3.07143
20.625	3	6.71429
20.6458	1.875	2.21429
20.6667	0.75	1.78571
20.6875	0.75	2.07143
20.7083	0.375	7.14286
20.7292	3.875	13.0714
20.75	6.4375	22.3571
20.7708	8.75	25.1429
20.7917	11.5625	24.5
20.8125	14.75	34.6429
20.8333	21.625	24.7143
20.8542	18.6875	24.8571
20.875	16.375	28
20.8958	21.1875	20.8571
20.9167	23.0625	13
20.9375	17.5625	7.35714
20.9583	13.375	8
20.9792	0.4375	0.857143
21	0.5	8.42857
21.0208	1.3125	17.0714
21.0417	2.5625	8.35714
21.0625	0.875	5.64286
21.0833	0	8.78571
21.1042	0.0625	8.64286
21.125	2.4375	10
21.1458	1.25	6.5
21.1667	3.25	4.5
21.1875	3	10.7857
21.2083	2.9375	24.0714
21.2292	3.875	14.8571
21.25	1.4375	10.6429
21.2708	5.1875	17.2143
21.2917	7.875	24
21.3125	14.1875	24.2857
21.3333	23.5625	26
21.3542	13.875	18.4286
21.375	8	15.3571
21.3958	5.625	8.64286
21.4167	4.4375	8.57143
21.4375	3.9375	10.0714
21.4583	4.5	8.07143
21.4792	4.3125	1.64286
21.5	3.5625	4.42857
21.5208	4.75	8.07143
21.5417	2.4375	6.64286
21.5625	1.6875	1.5
21.5833	1.625	0.428571
21.6042	1.3125	3.5
21.625	0.375	1.42857
21.6458	0.4375	7.42857
21.6667	0.125	2.71429
21.6875	0	2.21429
21.7083	0.9375	3.07143
21.7292	2.4375	5.57143
21.75	6.5	17.7857
21.7708	9.875	19.2143
21.7917	11.3125	22
21.8125	16.25	22.4286
21.8333	25.3125	30.8571
21.8542	16.0625	23.7857
21.875	15.4375	18.7857
21.8958	17.5	20.6429
21.9167	19.0625	13.1429
21.9375	18.5	9.92857
21.9583	16.9375	6.78571
21.9792	6	4.71429
22	0.5	1
22.0208	0.6875	2.5
22.0417	1.8125	6.5
22.0625	1.6875	5.71429
22.0833	1.5	5.35714
22.1042	1.4375	3.78571
22.125	1	1.92857
22.1458	6.75	6.92857
22.1667	5.125	8
22.1875	2.5	8.42857
22.2083	3.0625	10.2143
22.2292	2	12.5714
22.25	0.9375	10.3571
22.2708	4.0625	16.8571
22.2917	5.625	28.8571
22.3125	12.4375	21.7857
22.3333	23.5625	26.3571
22.3542	14.625	20.3571
22.375	7.75	15
22.3958	6.8125	14.2857
22.4167	6.875	8.71429
22.4375	4.9375	8.35714
22.4583	6	20.5714
22.4792	3.6875	2.64286
22.5	3.0625	3
22.5208	2.6875	3.28571
22.5417	1.875	1.5
22.5625	1.3125	1.07143
22.5833	0.875	0.214286
22.6042	0.375	0
22.625	1.4375	3.71429
22.6458	0.1875	2.57143
22.6667	0.375	0.714286
22.6875	0	4.57143
22.7083	0.75	7.92857
22.7292	0.875	14.5
22.75	3.9375	10
22.7708	10.375	13.5
22.7917	12.375	20.3571
22.8125	14.0625	28.4286
22.8333	25.5625	23.1429
22.8542	16.9375	16.3571
22.875	14.875	17.3571
22.8958	21.25	22.7143
22.9167	20.1875	9.42857
22.9375	19.5	8.57143
22.9583	20.6875	10.7143
22.9792	4.875	3.5
23	2.125	3.28571
23.0208	5	4.14286
23.0417	2.875	5.57143
23.0625	1	10.0714
23.0833	9.625	8.42857
23.1042	4.75	8.57143
23.125	3.3125	5.21429
23.1458	12.4375	7.5
23.1667	1.5625	9.21429
23.1875	1.75	7.14286
23.2083	7.4375	7.28571
23.2292	8.5625	11.2143
23.25	14.8125	9.64286
23.2708	4.9375	25.7143
23.2917	5.625	20.9286
23.3125	12.75	23
23.3333	18.625	26.5
23.3542	12.4375	16.5714
23.375	8.8125	16.2857
23.3958	6.125	13.2857
23.4167	6.8125	9.35714
23.4375	6	5.42857
23.4583	5.5625	6.35714
23.4792	9.875	3.07143
23.5	3.6875	3.28571
23.5208	5.75	1.85714
23.5417	3.875	1.28571
23.5625	3.0625	1.14286
23.5833	1.4375	0.714286
23.6042	2.6875	1.28571
23.625	0.0625	0
23.6458	0.625	0
23.6667	1.8125	0.285714
23.6875	0.6875	1.35714
23.7083	1.25	2.42857
23.7292	3.125	5.07143
23.75	5.75	14.0714
23.7708	10.1875	13.7143
23.7917	12.375	20.4286
23.8125	15.625	22.5714
23.8333	23.9375	18.8571
23.8542	13.9375	16.9286
23.875	18.8125	22.4286
23.8958	21.1875	14.4286
23.9167	18	4
23.9375	22.6875	13.9286
23.9583	12.375	8.35714
23.9792	2.375	18.5
24	0.1875	1.85714
24.0208	4.0625	0.857143
24.0417	3.25	0
24.0625	1.6875	3.35714
24.0833	0.5	7.07143
24.1042	1.375	3.14286
24.125	6	7.23077
24.1458	2.3125	1.92308
24.1667	2.3125	5.92308
24.1875	4.125	10.1539
24.2083	5.8125	6.07692
24.2292	4.4375	12.6154
24.25	4.5	15.9231
24.2708	9.9375	10.5385
24.2917	10.4375	18.4615
24.3125	11.1875	21.1538
24.3333	19.6875	21.5385
24.3542	10.75	13.6923
24.375	5.9375	11.7692
24.3958	5.1875	11.4615
24.4167	6.1875	6.15385
24.4375	3.5625	14.9231
24.4583	2.4375	9.30769
24.4792	4.75	3.53846
24.5	7.25	4.07692
24.5208	3.75	2
24.5417	3.3125	1.92308
24.5625	1.75	1
24.5833	0.375	2.76923
24.6042	2.4375	4.46154
24.625	0.375	1.38461
24.6458	0	0.307692
24.6667	3	1.53846
24.6875	1.3125	1.76923
24.7083	1.1875	0.769231
24.7292	0.625	3.30769
24.75	5	8.15385
24.7708	7.0625	6.46154
24.7917	9.125	15.3846
24.8125	11.4375	21.5385
24.8333	19.3125	24
24.8542	11.75	16.3846
24.875	14.4375	21.4615
24.8958	7.3125	7.23077
24.9167	19.25	14.6154
24.9375	18.1875	14.2308
24.9583	14.875	10.4615
24.9792	11.125	6.38462
25	0.5	0.307692
