# Supplementary material for: Modulating CCTG repeat expansion toxicity in DM2 Drosophila model through TDP1 inhibition
Source: EMBO Mol Med. 2025 Mar 25;17(5):967–92. doi: 10.1038/s44321-025-00217-3 (PMC12081759; doi:10.1038/s44321-025-00217-3)
Supplement: Supplementary file 12 — Source data Fig. 6 [file 44321_2025_217_MOESM12_ESM.zip › figure 6/F6 C/average counts.xlsx]

## Sheet: Sheet1
locomotive activity (counts/day)
DMSO	CPT	Amikacin	Lawsome	SPI-112
342	396.72	331.74	410.4	420.66
355.68	403.56	458.28	427.5	401.4
335.16	410.4	389.88	417.4	427.5
348.84	369.36	400.14	420.08	424.08
328.32	352.26	338.58	438.28	400.7
