# Supplementary material for: Modulating CCTG repeat expansion toxicity in DM2 Drosophila model through TDP1 inhibition
Source: EMBO Mol Med. 2025 Mar 25;17(5):967–92. doi: 10.1038/s44321-025-00217-3 (PMC12081759; doi:10.1038/s44321-025-00217-3)
Supplement: Supplementary file 12 — Source data Fig. 6 [file 44321_2025_217_MOESM12_ESM.zip › figure 6/F6 E/muscle area.xlsx]

## Sheet: Sheet1
muscle area (mm2)					relative area (%)
DMSO	CPT	Amikacin	Lawsone	SPI-112	DMSO	CPT	Amikacin	Lawsone	SPI-112
13.6132	15.6528	18.8142	16.1251	20.4804	106.31	122.23	146.92	125.92	159.93
11.9275	20.3209	18.5581	14.0962	15.2497	93.14	158.69	144.92	110.08	119.09
12.7271	14.4403	13.4359	18.0659	19.5839	99.39	112.77	104.92	141.08	152.93
13.1592	14.3323	12.9637	20.1148	21.0127	102.76	111.92	101.23	157.08	164.09
12.5285	16.5092	12.1253	18.164	20.7365	97.84	128.92	94.69	141.84	161.93
12.9227	20.0548	17.9678	18.302	16.1462	100.91	156.61	140.31	142.92	126.09
14.1152	18.194	12.5295	18.6862	14.0972	110.23	142.08	97.84	145.92	110.09
11.5243	14.3523	16.017	13.1798	15.3778	89.99	112.08	125.08	102.92	120.09
13.8382	13.0717	13.0517	13.3478	13.3088	108.06	102.08	101.92	104.23	103.93
11.7002	14.3123	15.7409	18.5481	13.713	91.37	111.77	122.92	144.84	107.09
average area (12.8056 mm2)
