# Supplementary material for: Modulating CCTG repeat expansion toxicity in DM2 Drosophila model through TDP1 inhibition
Source: EMBO Mol Med. 2025 Mar 25;17(5):967–92. doi: 10.1038/s44321-025-00217-3 (PMC12081759; doi:10.1038/s44321-025-00217-3)
Supplement: Supplementary file 12 — Source data Fig. 6 [file 44321_2025_217_MOESM12_ESM.zip › figure 6/F6 G/eye score.xlsx]

## Sheet: Sheet1
DMSO	CPT	Amikacin	Lawsome	SPI-112
8	6	7	6	6
8	6	7	6	6
8	6	7	6	6
8	6	7	6	6
8	6	7	6	6
8	6	7	6	6
8	6	7	6	6
9	7	7	6	6
9	7	7	6	6
9	7	7	6	6
9	7	7	6	7
9	7	7	6	7
9	7	7	6	7
9	7	7	6	7
9	8	7	6	7
9	8	7	6	7
9	8	7	6	7
9	8	7	6	7
9	8	7	6	7
9	8	7	6	7
9	8	7	7	7
9	8	7	7	7
9	8	7	7	7
9	8	7	7	7
9	8	7	7	7
9	8	7	8	7
9	8	7	8	7
9	8	7	8	7
9	10	7	8	7
9	10	7	8	7
9	10	8	8	8
9	10	8	8	8
9	10	8	8	8
9	10	8	8	8
9	10	8	8	8
9	10	8	8	8
9	10	8	8	8
9	10	8	8	8
9	10	8	8	8
9	10	8	8	8
9	10	8	8	8
9	10	8	8	8
9	11	8	8	8
10	11	8	8	8
10	11	8	8	8
10	11	9	9	8
10	11	9	9	8
10	11	9	9	8
10	11	9	9	8
10	11	9	9	8
