# Supplementary material for: Modulating CCTG repeat expansion toxicity in DM2 Drosophila model through TDP1 inhibition
Source: EMBO Mol Med. 2025 Mar 25;17(5):967–92. doi: 10.1038/s44321-025-00217-3 (PMC12081759; doi:10.1038/s44321-025-00217-3)
Supplement: Supplementary file 12 — Source data Fig. 6 [file 44321_2025_217_MOESM12_ESM.zip › figure 6/F6 I/knot number.xlsx]

## Sheet: Sheet1
DMSO		CPT		Amikacin		Lawsome		SPI-112		average knot number (per 1000μm2)
knot number	area (μm2)	knot number	area (μm2)	knot number	area (μm2)	knot number	area (μm2)	knot number	area (μm2)	DMSO	CPT	Amikacin	Lawsome	SPI-112
4	3218	8	4746	4	4912	2	2917	1	1707	1.24	1.69	0.81	0.69	0.59
6	4330	8	8615	4	5957	2	2593	2	3500	1.39	0.93	0.67	0.77	0.57
5	3097	9	9130	5	6863	1	1296	2	2979	1.61	0.99	0.73	0.77	0.67
4	6512	11	6525	3	3088	2	2979	3	4468	0.61	1.69	0.97	0.67	0.67
6	4828	8	4275	3	3443	2	2800	4	6512	1.24	1.87	0.87	0.71	0.61
6	7925	9	4922	2	2456	3	5676	2	4667	0.76	1.83	0.81	0.53	0.43
7	7233	12	7119	3	5676	2	3889	2	3889	0.97	1.69	0.53	0.51	0.51
6	6269	13	8273	2	3500	2	3182	3	4773	0.96	1.57	0.57	0.63	0.63
6	5932	8	5091	2	2745	1	1750	1	1750	1.01	1.57	0.73	0.57	0.57
