# Supplementary material for: Modulating CCTG repeat expansion toxicity in DM2 Drosophila model through TDP1 inhibition
Source: EMBO Mol Med. 2025 Mar 25;17(5):967–92. doi: 10.1038/s44321-025-00217-3 (PMC12081759; doi:10.1038/s44321-025-00217-3)
Supplement: Supplementary file 12 — Source data Fig. 6 [file 44321_2025_217_MOESM12_ESM.zip › figure 6/F6 K/foci area.xlsx]

## Sheet: Sheet1
DMSO	CPT	Amikacin	Lawsome	SPI-112
11.582	5.28022	5.087	5.087	10.003
7.145	6.09663	10.496	10.496	7.956
8.491	5.36785	10.748	10.748	5.095
11.49	6.6168	4.077	4.077	3.924
20.318	6.66269	7.007	7.007	4.154
8.69	3.27398	7.397	7.397	4.131
15.881	4.41375	6.426	6.426	8.009
12.324	5.97773	6.587	6.587	6.235
13.448	4.51319	7.887	7.887	5.037
12.233	5.27398	6.342	6.342	5.011
11.215	4.14602	4.039	4.039	3.146
21.687	4.13837	2.134	2.134	4.139
9.685	3.77119	5.745	10.5	3.771
19.836	6.03684	8.912	9.32	11.766
11.842	5.01041	8.04	5.952	9.455
