# Supplementary material for: Modulating CCTG repeat expansion toxicity in DM2 Drosophila model through TDP1 inhibition
Source: EMBO Mol Med. 2025 Mar 25;17(5):967–92. doi: 10.1038/s44321-025-00217-3 (PMC12081759; doi:10.1038/s44321-025-00217-3)
Supplement: Supplementary file 12 — Source data Fig. 6 [file 44321_2025_217_MOESM12_ESM.zip › figure 6/F6 L/relative expression.xlsx]

## Sheet: Sheet1
Group	+exon 7	-exon 7	Inclusion (%)
DMSO	11916	21056.9	36.14
	17721.5	28710.5	38.17
	13281.8	27377.7	32.67
CPT	22708	20610.7	52.42
	21006.5	23234.9	47.48
	19594.8	26781.3	42.25
Amikacin	19737.7	24466.1	44.65
	17065	25217.8	40.36
	22851.5	24246	48.52
Lawsone	30988.3	27633.6	52.86
	24217.4	21043.4	53.51
	22232.7	24694.8	47.38
SPI-112	20010.7	26767.4	42.78
	21699.6	21539.5	50.19
	17881.7	24228.9	42.46
