# Supplementary material for: Modulating CCTG repeat expansion toxicity in DM2 Drosophila model through TDP1 inhibition
Source: EMBO Mol Med. 2025 Mar 25;17(5):967–92. doi: 10.1038/s44321-025-00217-3 (PMC12081759; doi:10.1038/s44321-025-00217-3)
Supplement: Supplementary file 12 — Source data Fig. 6 [file 44321_2025_217_MOESM12_ESM.zip › figure 6/F6 M/relative expression.xlsx]

## Sheet: Sheet1
Group	+exon 10	-exon 10	Inclusion (%)
DMSO	6724.11	28102.4	19.31
	4896.31	24937	16.41
	4391.32	28277.9	13.44
CPT	8804.28	26823.4	24.71
	6998.28	21552	24.51
	14967.3	30047.5	33.25
Amikacin	9059.94	30322.6	23
	8807.52	29283.1	23.12
	7279.44	20786.3	25.94
Lawsone	8801.36	28391.3	23.66
	7982.23	23222	25.58
	12033.8	31405.1	27.7
SPI-112	12339	28157.7	30.47
	10945.3	22361.9	32.86
	8844.85	21956.1	28.72
